# Supplementary material for: AutomataGPT: Transformer‐Based Forecasting and Ruleset Inference for Two‐Dimensional Cellular Automata
Source: Adv Sci (Weinh). 2026 Apr 9;13(33):e11352. doi: 10.1002/advs.202511352 (PMC13271642; doi:10.1002/advs.202511352)
Supplement: Supplementary file 2 — Supporting File 2: advs75040‐sup‐0002‐Data.zip. [file ADVS-13-e11352-s001.zip]

Archive with 68 entries (60 files):
- AutomataGPT-main/
- AutomataGPT-main/.DS_Store
- AutomataGPT-main/.gitattributes
- AutomataGPT-main/.gitignore
- AutomataGPT-main/Accuracy_Testing/
- AutomataGPT-main/Accuracy_Testing/.DS_Store
- AutomataGPT-main/Accuracy_Testing/Accuracy_Testing_100_RM_Forward.ipynb
- AutomataGPT-main/Accuracy_Testing/Accuracy_Testing_100_RM_Inverse.ipynb
- AutomataGPT-main/Accuracy_Testing/Accuracy_Testing_10_RM_Forward.ipynb
- AutomataGPT-main/Accuracy_Testing/Accuracy_Testing_10_RM_Inverse.ipynb
- AutomataGPT-main/Accuracy_Testing/Accuracy_Testing_2_RM_Forward.ipynb
- AutomataGPT-main/Accuracy_Testing/Accuracy_Testing_2_RM_Inverse.ipynb
- AutomataGPT-main/Accuracy_Testing/accuracy_csv/
- AutomataGPT-main/Accuracy_Testing/accuracy_csv/accuracy_epoch_20_100_ruleset_forward.csv
- AutomataGPT-main/Accuracy_Testing/accuracy_csv/accuracy_epoch_20_100_ruleset_inverse_val.csv
- AutomataGPT-main/Accuracy_Testing/accuracy_csv/accuracy_epoch_20_100_ruleset_inverse_val_degenerate.csv
- AutomataGPT-main/Accuracy_Testing/accuracy_csv/accuracy_epoch_20_100_ruleset_model_inverse_running_hundred_rulesets_degenerate.csv
- AutomataGPT-main/Accuracy_Testing/accuracy_csv/accuracy_epoch_20_100_ruleset_model_inverse_running_hundred_rulesets_gs2.csv
- AutomataGPT-main/Accuracy_Testing/accuracy_csv/accuracy_epoch_20_100_ruleset_model_running_hundred_rulesets.csv
- AutomataGPT-main/Accuracy_Testing/accuracy_csv/accuracy_epoch_50.csv
- AutomataGPT-main/Accuracy_Testing/accuracy_csv/accuracy_epoch_50_10_inverse_val_degen.csv
- AutomataGPT-main/Accuracy_Testing/accuracy_csv/accuracy_epoch_50_10_ruleset.csv
- AutomataGPT-main/Accuracy_Testing/accuracy_csv/accuracy_epoch_50_10_ruleset_inverse_val.csv
- AutomataGPT-main/Accuracy_Testing/accuracy_csv/accuracy_epoch_50_10_ruleset_model_inverse_running_hundred_rulesets.csv
- AutomataGPT-main/Accuracy_Testing/accuracy_csv/accuracy_epoch_50_10_ruleset_model_inverse_running_hundred_rulesets_degenerate.csv
- AutomataGPT-main/Accuracy_Testing/accuracy_csv/accuracy_epoch_50_10_ruleset_model_inverse_running_hundred_rulesets_gs2.csv
- AutomataGPT-main/Accuracy_Testing/accuracy_csv/accuracy_epoch_50_10_ruleset_model_running_hundred_rulesets.csv
- AutomataGPT-main/Accuracy_Testing/accuracy_csv/accuracy_epoch_50_2_inverse_val_degen.csv
- AutomataGPT-main/Accuracy_Testing/accuracy_csv/accuracy_epoch_50_2_ruleset_inverse_val.csv
- AutomataGPT-main/Accuracy_Testing/accuracy_csv/accuracy_epoch_50_2_ruleset_model_inverse_running_hundred_rulesets.csv
- AutomataGPT-main/Accuracy_Testing/accuracy_csv/accuracy_epoch_50_2_ruleset_model_inverse_running_hundred_rulesets_degenerate.csv
- AutomataGPT-main/Accuracy_Testing/accuracy_csv/accuracy_epoch_50_2_ruleset_model_inverse_running_hundred_rulesets_gs2.csv
- AutomataGPT-main/Accuracy_Testing/accuracy_csv/accuracy_epoch_50_2_ruleset_model_running_hundred_rulesets.csv
- AutomataGPT-main/Accuracy_Testing/accuracy_csv/accuracy_epoch_50_hundred_rulesets.csv
- AutomataGPT-main/Accuracy_Testing/accuracy_csv/accuracy_epoch_6_100_ruleset_inverse_val.csv
- AutomataGPT-main/Accuracy_Testing/accuracy_csv/accuracy_epoch_6_100_ruleset_inverse_val_degenerate.csv
- AutomataGPT-main/Accuracy_Testing/accuracy_csv/accuracy_epoch_6_100_ruleset_model_inverse_running_hundred_rulesets.csv
- AutomataGPT-main/Accuracy_Testing/accuracy_csv/accuracy_epoch_6_100_ruleset_model_inverse_running_hundred_rulesets_degenerate.csv
- AutomataGPT-main/AutomataGPT.yml
- AutomataGPT-main/CA_Dataset_Generator.ipynb
- AutomataGPT-main/CA_datasets/
- AutomataGPT-main/CA_datasets/.DS_Store
- AutomataGPT-main/Extrapolation_Fig_Gen.ipynb
- AutomataGPT-main/Figures/
- AutomataGPT-main/Figures/Automata_GPT_Forward_Models_Accuracy_v_NRM.png
- AutomataGPT-main/Figures/Automata_GPT_Inverse_Models_Accuracy_v_Matrix_Diff.png
- AutomataGPT-main/Figures/Automata_GPT_Inverse_Models_Accuracy_v_NRM_COLOR.png
- AutomataGPT-main/Figures/Dataset_Gen@300ppi.png
- AutomataGPT-main/Figures/Graph_to_Matrix.png
- AutomataGPT-main/Figures/Rules_Matrix_Figure.ipynb
- AutomataGPT-main/Figures/semicircle_cellular_automata_rules.png
- AutomataGPT-main/LICENSE.txt
- AutomataGPT-main/Misc.ipynb
- AutomataGPT-main/Model_Parameters_Check.ipynb
- AutomataGPT-main/Model_Training/
- AutomataGPT-main/Model_Training/AutomataGPT_2DBD_100_Rulesets.ipynb
- AutomataGPT-main/Model_Training/AutomataGPT_2DBD_100_Rulesets_Inverse.ipynb
- AutomataGPT-main/Model_Training/AutomataGPT_2DBD_10_Rulesets.ipynb
- AutomataGPT-main/Model_Training/AutomataGPT_2DBD_10_Rulesets_Inverse.ipynb
- AutomataGPT-main/Model_Training/AutomataGPT_2DBD_2_Rulesets.ipynb
- AutomataGPT-main/Model_Training/AutomataGPT_2DBD_2_Rulesets_Inverse.ipynb
- AutomataGPT-main/OLD_code/
- AutomataGPT-main/OLD_code/Accuracy_Convergence.ipynb
- AutomataGPT-main/OLD_code/Performance_Across_Models_Fig_Gen.ipynb
- AutomataGPT-main/README.md
- AutomataGPT-main/ca_tokenizer/
- AutomataGPT-main/ca_tokenizer/tokenizer.json
- AutomataGPT-main/git
