# Supplementary material for: AutomataGPT: Transformer‐Based Forecasting and Ruleset Inference for Two‐Dimensional Cellular Automata
Source: Adv Sci (Weinh). 2026 Apr 9;13(33):e11352. doi: 10.1002/advs.202511352 (PMC13271642; doi:10.1002/advs.202511352)
Supplement: Supplementary file 2 — Supporting File 2: advs75040‐sup‐0002‐Data.zip. [file ADVS-13-e11352-s001.zip › AutomataGPT-main/Accuracy_Testing/Accuracy_Testing_10_RM_Forward.ipynb]

# %% [code]
import matplotlib.pyplot as plt
import pandas as pd
import random

from tqdm import tqdm, trange

import typing

from x_transformers import Decoder, TransformerWrapper
from x_transformers.autoregressive_wrapper import AutoregressiveWrapper

import numpy as np
import random
import torch
import torch.optim as optim
from torch.nn import functional as F
from torch.utils.data import DataLoader, Dataset
import seaborn as sns
import time
import datetime
import csv

# %% [markdown]
### Making sure both the training set and the testing set contain the same 10 CA rule-matrices.

# %% [code]
# CA_data_training = np.load('CA_datasets\\CA_dataset_10r_10kgpr.npy', allow_pickle=True)
# CA_data_testing = np.load('CA_datasets\\CA_dataset_10r_100_val.npy', allow_pickle=True)

#### TO RUN THIS CELL, YOU NEED TO HAVE DOWNLOADED THE CA_datasets FOLDER AND SAVED IT OUTSIDE OF THE ACCURACY TESTING FOLDER

# Get current notebook directory
notebook_dir = os.path.abspath(os.getcwd())

# Go one level up and into CA_datasets
data_dir = os.path.join(os.path.dirname(notebook_dir), 'CA_datasets')

# Full paths to the files
train_path = os.path.join(data_dir, 'CA_dataset_10r_10kgpr.npy')
test_path  = os.path.join(data_dir, 'CA_dataset_10r_100_val.npy')

# Load datasets
CA_data_training = np.load(train_path, allow_pickle=True)
CA_data_testing  = np.load(test_path, allow_pickle=True)


# %% [code]
CA_data_testing[9][0]['rule_matrix']

# %% [code]
import numpy as np

rule_matrices_tr = [item[0]['rule_matrix'] for item in CA_data_training]
rule_matrices_te = [item[0]['rule_matrix'] for item in CA_data_testing]

# Check if all corresponding matrices are equal
if all(np.array_equal(tr, te) for tr, te in zip(rule_matrices_tr, rule_matrices_te)):
    print(True)
else:
    print(False)


# %% [markdown]
### Preparing the Data:

# %% [code]
dataset = []
for rule_index in range(len(CA_data_testing)):
    for game_index in range(len(CA_data_testing[rule_index])): 
        # Convert rule_matrix, IC, and GS2 to string without brackets
        rule_matrix_str = ' '.join(map(str, CA_data_testing[rule_index][game_index]['rule_matrix'].flatten().astype(int)))
        ic_str = ' '.join(map(str, CA_data_testing[rule_index][game_index]['tensor'][0].flatten().astype(int)))
        gs2_str = ' '.join(map(str, CA_data_testing[rule_index][game_index]['tensor'][1].flatten().astype(int)))

        # Replace all '-1' instances with '[PAD]'
        rule_matrix_str = rule_matrix_str.replace('-1', '[PAD]')
        ic_str = ic_str.replace('-1', '[PAD]')
        gs2_str = gs2_str.replace('-1', '[PAD]')
        
        # Append the formatted string to the train_set list
        dataset.append(f"[BOS] [R] {rule_matrix_str} [BIC] {ic_str} [EIC] [BGS2] {gs2_str} [EGS2] [EOS]")


# %% [code]
dataset[100]

# %% [markdown]
Tokenizer:

# %% [code]
import os
from tokenizers import Tokenizer, models, pre_tokenizers, trainers, processors
from transformers import PreTrainedTokenizerFast

# Define state tokens and delimiter tokens for Cellular Automata
state_tokens = ['0', '1']  # Modify if you have more states
delimiter_tokens = ['[BIC]', '[EIC]', '[BGS2]', '[EGS2]', "[R]"]

# Define special tokens
special_tokens = ["[UNK]", "[PAD]", "[BOS]", "[EOS]"]

# Combine all tokens
all_tokens = state_tokens + delimiter_tokens + special_tokens

# Initialize a blank tokenizer
tokenizer = Tokenizer(models.WordLevel(unk_token="[UNK]"))

# Define pre-tokenizer to split by spaces and specific delimiters
tokenizer.pre_tokenizer = pre_tokenizers.Sequence([
    pre_tokenizers.Whitespace(),
    pre_tokenizers.Split(pattern="([,.<>])", behavior="isolated")
])

# Create a WordLevelTrainer and manually provide the vocabulary with the special tokens
trainer = trainers.WordLevelTrainer(
    vocab=all_tokens,
    special_tokens=special_tokens
)

# Train the tokenizer
tokenizer.train_from_iterator(([token] for token in all_tokens), trainer=trainer)

# Set up post-processing for adding BOS and EOS tokens (single sequence only)
tokenizer.post_processor = processors.TemplateProcessing(
    single="$A",  # Alternatively, use "[BOS] $A [EOS]" if automatic BOS/EOS is desired
    special_tokens=[("[BOS]", tokenizer.token_to_id("[BOS]")), ("[EOS]", tokenizer.token_to_id("[EOS]"))]
)

# Save the tokenizer to a directory
os.makedirs("ca_tokenizer", exist_ok=True)
tokenizer.save("ca_tokenizer/tokenizer.json")

# Load it back using PreTrainedTokenizerFast for compatibility with Hugging Face models
fast_tokenizer = PreTrainedTokenizerFast(tokenizer_file="ca_tokenizer/tokenizer.json")

# Add special tokens
special_tokens_dict = {
    'additional_special_tokens': delimiter_tokens
}
fast_tokenizer.add_special_tokens(special_tokens_dict)

# Add standard special tokens
fast_tokenizer.add_special_tokens({'pad_token': '[PAD]', 'bos_token': '[BOS]', 'unk_token': '[UNK]', 'eos_token': '[EOS]'})

# Set padding side
fast_tokenizer.padding_side = 'right'

# Function to tokenize and return PyTorch tensor with max_length
def tokenize_to_tensor_input_ids(data, max_length=None, padding="longest", add_bos_token=True, add_eos_token=True):
    if add_bos_token:
        bos = fast_tokenizer.bos_token
        data = [bos + item for item in data]
    if add_eos_token:
        eos = fast_tokenizer.eos_token
        data = [item + eos for item in data]
    return fast_tokenizer(
        data,
        padding=padding,
        truncation=True,
        max_length=max_length,
        return_tensors="pt"
    )['input_ids']

# Function to decode from tensor
def decode_from_tensor(tensor, skip_special_tokens=False):
    if tensor.dim() == 2:
        return [fast_tokenizer.decode(ids, skip_special_tokens=skip_special_tokens) for ids in tensor]
    else:
        return fast_tokenizer.decode(tensor, skip_special_tokens=skip_special_tokens)

# Test special tokens to verify their unique token IDs
special_tokens_ids = {token: fast_tokenizer.convert_tokens_to_ids(token) for token in special_tokens_dict['additional_special_tokens']}
vocab_size = len(fast_tokenizer.get_vocab())

# Output the token IDs for all special tokens and vocabulary size
print(special_tokens_ids)
print(f"Vocabulary size: {vocab_size}")

# Example testing of tokenizer with a sample sequence
test_sequence = "[EIC] 1 0 1 0 0 0 [BGS2] 0 1 1 0 1"
encoded_tensor = tokenize_to_tensor_input_ids([test_sequence])
decoded_text = decode_from_tensor(encoded_tensor[0])  # Decode the first element of the batch
print(f"Original:     {test_sequence}")
print(f"Tokens:       {encoded_tensor}")
print(f"Decoded text: {decoded_text}")


# %% [code]
vocab_size

# %% [code]
tokenized_eos = tokenize_to_tensor_input_ids(fast_tokenizer.eos_token, add_bos_token=False, add_eos_token=False)
print(tokenized_eos)

# %% [code]
val_data_tok = tokenize_to_tensor_input_ids(dataset, add_bos_token=False, add_eos_token=False)
val_data_tok[0]

# %% [code]
# Find the maximum sequence length across all training datasets
VAL_SIZE = len(val_data_tok)
max_length = max(len(val_data_tok[index]) for index in range(VAL_SIZE))
print('Max length sequence:', max_length)

# %% [markdown]
Test decoding:

# %% [code]
decode_from_tensor(val_data_tok[1])

# %% [markdown]
### Loading the model:

# %% [code]
# Function to clear CUDA cache
def empty_cuda_cache():
    torch.cuda.empty_cache()

# Ensure Torch is using Cuda
device = torch.device("cuda" if torch.cuda.is_available() else "cpu")
print(f'device: {device}')
print("Torch version:", torch.__version__)
empty_cuda_cache()

# %% [code]
# Model initialization function
def get_model(max_length, num_words, model_name, dim=256, depth=6, heads=4, attn_flash=True, rot_pos=True, masking=True, mask_prob=0.15):
    empty_cuda_cache()
    
    model = TransformerWrapper(
        num_tokens=num_words,
        max_seq_len=max_length,
        attn_layers=Decoder(dim=dim, depth=depth, heads=heads, rotary_pos_emb=rot_pos, attn_flash=attn_flash)
    )
    
    model = AutoregressiveWrapper(model, mask_prob=mask_prob if masking else None)
    model.cuda()
    print(f'Model "{model_name}" created with masking={masking}, rot_pos={rot_pos}, attn_flash={attn_flash}')

    return model

# %% [code]
model_name = "10_29_2024_10_Ruleset_Broad_Ent"
model = get_model(max_length, vocab_size, model_name, masking=True, mask_prob=0.15)

# %% [code]
model_path = 'model_parameters\\10_29_2024_10_Ruleset_Broad_Ent_2024-10-29 09-34-51\\LifeGPT_epoch_50.pt' #Old name from legacy code -- refers to correct model
model.load_state_dict(torch.load(model_path))

# %% [markdown]
Testing Inference:

# %% [code]
GENERATE_LENGTH = max_length

# %% [code]
def extract_start_and_end(string_input, start_token='[', end_token=']'):
    i = string_input.find(start_token)
    j = string_input.find(end_token)
    return string_input[i+1:j]

def count_mismatches(ground_truth, pred):
    mismatches = sum(1 for gt, p in zip(ground_truth, pred) if gt != p)
    accuracy = 1 - mismatches / len(ground_truth)
    return mismatches, accuracy

# %% [code]
inp1 = dataset[90] #arbitrary sample
inp2 = '[' + extract_start_and_end(inp1, start_token='[BOS]', end_token='[BGS2]')
print(inp2)
inp3 = tokenize_to_tensor_input_ids(inp2, add_bos_token=False, add_eos_token=False).to(device)
print(inp3)
print(inp3.shape)
inp4 = inp3.transpose(0, 1).long()
print(inp4.shape)
empty_cuda_cache()
with torch.no_grad():
    sample = model.generate(
                prompts=inp3,
                seq_len=GENERATE_LENGTH,
                cache_kv=True,
                temperature=0,
                eos_token = tokenized_eos.to(device),
            )
output_str = decode_from_tensor(sample[:1])
print(f'output str: {output_str}')
pred = '[' + extract_start_and_end(output_str[0], start_token='[BGS2]', end_token='[EOS]') + '[EOS]'
print(f'pred: {pred}')
ground_truth = '[' + extract_start_and_end(inp1, start_token='[BGS2]', end_token='[EOS]') + '[EOS]'
print(f'gt: {ground_truth}')
_, acc = count_mismatches(ground_truth=ground_truth, pred=pred)
print(f'acc: {acc}')

# %% [code]
import csv
import torch

def count_binary_mismatches(gt_str, pred_str):
    """
    Compare only the binary data ('0' and '1') from ground truth and prediction strings.
    
    Returns:
        mismatch (int): The number of mismatches between the two strings (up to the length of the ground truth's binary data).
        accuracy (float): 1 - (mismatch / len_of_gt_binary_data), if len_of_gt_binary_data > 0,
                          else defaults to 1.0 when the ground truth contains no binary data.
    """
    # Keep only '0' and '1' from both strings
    gt_filtered = ''.join(ch for ch in gt_str if ch in ['0', '1'])
    pred_filtered = ''.join(ch for ch in pred_str if ch in ['0', '1'])
    
    # If there's no binary data in the ground truth, define accuracy = 1.0 (or choose your own convention)
    total_len = len(gt_filtered)
    if total_len == 0:
        return 0, 1.0

    mismatch = 0
    for i in range(total_len):
        # If prediction is too short or characters differ, it's a mismatch
        if i >= len(pred_filtered) or gt_filtered[i] != pred_filtered[i]:
            mismatch += 1

    accuracy = 1 - (mismatch / total_len)
    return mismatch, accuracy

# ===================================================================

# Specify the path for saving accuracy data
accuracy_csv_path = 'accuracy_epoch_50_10_ruleset.csv'

# Ensure CSV file is initialized with headers if not existing already
with open(accuracy_csv_path, mode='w', newline='') as file:
    writer = csv.writer(file)
    writer.writerow(['Sample Index', 'Accuracy'])

total_accuracy = 0
sample_count = len(dataset)

for idx, sample in enumerate(dataset):
    # Prepare input as in your notebook
    inp = '[' + extract_start_and_end(sample, start_token='[BOS]', end_token='[BGS2]')
    print(f'input: {inp}')
    
    inp_tok = tokenize_to_tensor_input_ids(inp, add_bos_token=False, add_eos_token=False).to(device)
    
    # Generate model prediction with eos_token included
    with torch.no_grad():
        out = model.generate(
            inp_tok, 
            seq_len=GENERATE_LENGTH, 
            cache_kv=True, 
            temperature=0, 
            eos_token=tokenized_eos.to(device)
        )
    
    # Decode and extract predictions
    output_str = decode_from_tensor(out[:1])
    print(f'output str: {output_str}')
    
    pred = '[' + extract_start_and_end(output_str[0], start_token='[BGS2]', end_token='[EOS]') + '[EOS]'
    ground_truth = '[' + extract_start_and_end(sample, start_token='[BGS2]', end_token='[EOS]') + '[EOS]'
    
    print(f'pred: {pred}')
    print(f'gt:   {ground_truth}')
    
    # Calculate sample accuracy by focusing ONLY on binary data
    _, accuracy = count_binary_mismatches(ground_truth, pred)
    print(f'acc: {accuracy}')
    
    total_accuracy += accuracy
    print(f'running accuracy: {total_accuracy / (idx + 1)}')
    
    # Append individual sample accuracy to CSV
    with open(accuracy_csv_path, mode='a', newline='') as file:
        writer = csv.writer(file)
        writer.writerow([idx, accuracy])

# Calculate and print overall accuracy
overall_accuracy = total_accuracy / sample_count
print(f"Overall Accuracy at Epoch 50: {overall_accuracy * 100:.2f}%")

# %% [markdown]
Now let's import a new dataset -- one with 100 different deterministic rules for 2D binary CA. Let's see if the model can extrapolate from its very limited training set.

# %% [code]
CA_data_100_rules = np.load('CA_datasets\\CA_dataset_100r_2gpr.npy', allow_pickle=True)
def convert_to_dataset(npy_file):
    dataset = []
    for rule_index in range(len(npy_file)):
        for game_index in range(len(npy_file[rule_index])): 
            # Convert rule_matrix, IC, and GS2 to string without brackets
            rule_matrix_str = ' '.join(map(str, npy_file[rule_index][game_index]['rule_matrix'].flatten().astype(int)))
            ic_str = ' '.join(map(str, npy_file[rule_index][game_index]['tensor'][0].flatten().astype(int)))
            gs2_str = ' '.join(map(str, npy_file[rule_index][game_index]['tensor'][1].flatten().astype(int)))

            # Replace all '-1' instances with '[PAD]'
            rule_matrix_str = rule_matrix_str.replace('-1', '[PAD]')
            ic_str = ic_str.replace('-1', '[PAD]')
            gs2_str = gs2_str.replace('-1', '[PAD]')
            
            # Append the formatted string to the train_set list
            dataset.append(f"[BOS] [R] {rule_matrix_str} [BIC] {ic_str} [EIC] [BGS2] {gs2_str} [EGS2] [EOS]")
    return dataset
hundred_rule_dataset = convert_to_dataset(CA_data_100_rules)


# %% [code]
hundred_rule_dataset[0]

# %% [markdown]
Testing the model with this new dataset:

# %% [code]
import csv
import torch

def count_binary_mismatches(gt_str, pred_str):
    """
    This function compares only the binary data ('0' and '1') from ground truth and prediction strings.
    It returns the number of mismatches, as well as the accuracy.
    
    Accuracy is computed as:
        accuracy = 1 - (num_mismatches / len_of_gt_binary_data)
    If the ground truth has zero length after filtering (no binary data at all),
    we define accuracy to be 1.0 by convention (or you could define differently if desired).
    """
    # Keep only '0' and '1' from both strings
    gt_filtered = ''.join(ch for ch in gt_str if ch in ['0', '1'])
    pred_filtered = ''.join(ch for ch in pred_str if ch in ['0', '1'])
    
    # If there's no binary data in the ground truth, define accuracy = 1.0
    total_len = len(gt_filtered)
    if total_len == 0:
        return 0, 1.0  # No mismatches, 100% accuracy (or choose your own convention)

    # Count mismatches only up to the length of the ground truth
    mismatch = 0
    for i in range(total_len):
        # If prediction is too short or characters differ, it's a mismatch
        if i >= len(pred_filtered) or gt_filtered[i] != pred_filtered[i]:
            mismatch += 1

    accuracy = 1 - (mismatch / total_len)
    return mismatch, accuracy

# -- Rest of your training / accuracy logging code --
# Adapted so that we call `count_binary_mismatches(...)` instead of `count_mismatches(...)`

import csv

# Specify the path for saving accuracy data
accuracy_csv_path = 'accuracy_epoch_50_10_ruleset_model_running_hundred_rulesets.csv'

# Ensure CSV file is initialized with headers if not existing already
with open(accuracy_csv_path, mode='w', newline='') as file:
    writer = csv.writer(file)
    writer.writerow(['Sample Index', 'Accuracy'])

total_accuracy = 0
sample_count = len(hundred_rule_dataset)

for idx, sample in enumerate(hundred_rule_dataset):
    # Prepare input as done in the notebook
    inp = '[' + extract_start_and_end(sample, start_token='[BOS]', end_token='[BGS2]')
    print(f'inpt: {inp}')
    inp_tok = tokenize_to_tensor_input_ids(inp, add_bos_token=False, add_eos_token=False).to(device)
    
    # Generate model prediction with eos_token included
    with torch.no_grad():
        out = model.generate(inp_tok, seq_len=GENERATE_LENGTH, cache_kv=True, temperature=0, eos_token=tokenized_eos.to(device))

    # Decode and extract predictions
    output_str = decode_from_tensor(out[:1])
    print(f'output str: {output_str}')
    pred = '[' + extract_start_and_end(output_str[0], start_token='[BGS2]', end_token='[EOS]') + '[EOS]'
    print(f'pred: {pred}')
    ground_truth = '[' + extract_start_and_end(sample, start_token='[BGS2]', end_token='[EOS]') + '[EOS]'
    print(f'gt: {ground_truth}')

    # Calculate sample accuracy - now focusing ONLY on binary data
    _, accuracy = count_binary_mismatches(ground_truth, pred)
    print(f'acc: {accuracy}')
    
    total_accuracy += accuracy
    print(f'running accuracy: {total_accuracy / (idx + 1)}')

    # Append individual sample accuracy to CSV
    with open(accuracy_csv_path, mode='a', newline='') as file:
        writer = csv.writer(file)
        writer.writerow([idx, accuracy])

# Calculate and print overall accuracy
overall_accuracy = total_accuracy / sample_count
print(f"Overall Accuracy at Epoch 50: {overall_accuracy * 100:.2f}%")


# %% [code]
