# Supplementary material for: AutomataGPT: Transformer‐Based Forecasting and Ruleset Inference for Two‐Dimensional Cellular Automata
Source: Adv Sci (Weinh). 2026 Apr 9;13(33):e11352. doi: 10.1002/advs.202511352 (PMC13271642; doi:10.1002/advs.202511352)
Supplement: Supplementary file 2 — Supporting File 2: advs75040‐sup‐0002‐Data.zip. [file ADVS-13-e11352-s001.zip › AutomataGPT-main/Accuracy_Testing/Accuracy_Testing_10_RM_Inverse.ipynb]

# %% [code]
import matplotlib.pyplot as plt
import pandas as pd
import random

from tqdm import tqdm, trange

import typing

from x_transformers import Decoder, TransformerWrapper
from x_transformers.autoregressive_wrapper import AutoregressiveWrapper

import numpy as np
import random
import torch
import torch.optim as optim
from torch.nn import functional as F
from torch.utils.data import DataLoader, Dataset
import seaborn as sns
import time
import datetime
import csv


# %% [markdown]
### Making sure both the training set and the testing set contain the same 2 CA rule-matrices.

# %% [code]
# CA_data_training = np.load('CA_datasets\\CA_dataset_10r_10kgpr.npy', allow_pickle=True)
# CA_data_testing = np.load('CA_datasets\\CA_dataset_10r_100_val.npy', allow_pickle=True)

#### TO RUN THIS CELL, YOU NEED TO HAVE DOWNLOADED THE CA_datasets FOLDER AND SAVED IT OUTSIDE OF THE ACCURACY TESTING FOLDER

# Get current notebook directory
notebook_dir = os.path.abspath(os.getcwd())

# Go one level up and into CA_datasets
data_dir = os.path.join(os.path.dirname(notebook_dir), 'CA_datasets')

# Full paths to the files
train_path = os.path.join(data_dir, 'CA_dataset_10r_10kgpr.npy')
test_path  = os.path.join(data_dir, 'CA_dataset_10r_100_val.npy')

# Load datasets
CA_data_training = np.load(train_path, allow_pickle=True)
CA_data_testing  = np.load(test_path, allow_pickle=True)

# %% [code]
import numpy as np

rule_matrices_tr = [item[0]['rule_matrix'] for item in CA_data_training]
rule_matrices_te = [item[0]['rule_matrix'] for item in CA_data_testing]

# Check if all corresponding matrices are equal
if all(np.array_equal(tr, te) for tr, te in zip(rule_matrices_tr, rule_matrices_te)):
    print(True)
else:
    print(False)


# %% [markdown]
### Preparing the Data:

# %% [code]
dataset = []
for rule_index in range(len(CA_data_testing)):
    for game_index in range(len(CA_data_testing[rule_index])): 
        # Convert rule_matrix, IC, and GS2 to string without brackets
        rule_matrix_str = ' '.join(map(str, CA_data_testing[rule_index][game_index]['rule_matrix'].flatten().astype(int)))
        ic_str = ' '.join(map(str, CA_data_testing[rule_index][game_index]['tensor'][0].flatten().astype(int)))
        gs2_str = ' '.join(map(str, CA_data_testing[rule_index][game_index]['tensor'][1].flatten().astype(int)))

        # Replace all '-1' instances with '[PAD]'
        rule_matrix_str = rule_matrix_str.replace('-1', '[PAD]')
        ic_str = ic_str.replace('-1', '[PAD]')
        gs2_str = gs2_str.replace('-1', '[PAD]')
        
        # Append the formatted string to the train_set list
        dataset.append(f"[BOS] [BIC] {ic_str} [EIC] [BGS2] {gs2_str} [EGS2] [R] {rule_matrix_str} [EOS]")


# %% [code]
train_dataset = []
for rule_index in range(len(CA_data_training)):
    for game_index in range(len(CA_data_training[rule_index])): 
        # Convert rule_matrix, IC, and GS2 to string without brackets
        rule_matrix_str = ' '.join(map(str, CA_data_training[rule_index][game_index]['rule_matrix'].flatten().astype(int)))
        ic_str = ' '.join(map(str, CA_data_training[rule_index][game_index]['tensor'][0].flatten().astype(int)))
        gs2_str = ' '.join(map(str, CA_data_training[rule_index][game_index]['tensor'][1].flatten().astype(int)))

        # Replace all '-1' instances with '[PAD]'
        rule_matrix_str = rule_matrix_str.replace('-1', '[PAD]')
        ic_str = ic_str.replace('-1', '[PAD]')
        gs2_str = gs2_str.replace('-1', '[PAD]')
        
        # Append the formatted string to the train_set list
        train_dataset.append(f"[BOS] [BIC] {ic_str} [EIC] [BGS2] {gs2_str} [EGS2] [R] {rule_matrix_str} [EOS]")


# %% [code]
dataset[100]

# %% [markdown]
Tokenizer:

# %% [code]
import os
from tokenizers import Tokenizer, models, pre_tokenizers, trainers, processors
from transformers import PreTrainedTokenizerFast

# Define state tokens and delimiter tokens for Cellular Automata
state_tokens = ['0', '1']  # Modify if you have more states
delimiter_tokens = ['[BIC]', '[EIC]', '[BGS2]', '[EGS2]', "[R]"]

# Define special tokens
special_tokens = ["[UNK]", "[PAD]", "[BOS]", "[EOS]"]

# Combine all tokens
all_tokens = state_tokens + delimiter_tokens + special_tokens

# Initialize a blank tokenizer
tokenizer = Tokenizer(models.WordLevel(unk_token="[UNK]"))

# Define pre-tokenizer to split by spaces and specific delimiters
tokenizer.pre_tokenizer = pre_tokenizers.Sequence([
    pre_tokenizers.Whitespace(),
    pre_tokenizers.Split(pattern="([,.<>])", behavior="isolated")
])

# Create a WordLevelTrainer and manually provide the vocabulary with the special tokens
trainer = trainers.WordLevelTrainer(
    vocab=all_tokens,
    special_tokens=special_tokens
)

# Train the tokenizer
tokenizer.train_from_iterator(([token] for token in all_tokens), trainer=trainer)

# Set up post-processing for adding BOS and EOS tokens (single sequence only)
tokenizer.post_processor = processors.TemplateProcessing(
    single="$A",  # Alternatively, use "[BOS] $A [EOS]" if automatic BOS/EOS is desired
    special_tokens=[("[BOS]", tokenizer.token_to_id("[BOS]")), ("[EOS]", tokenizer.token_to_id("[EOS]"))]
)

# Save the tokenizer to a directory
os.makedirs("ca_tokenizer", exist_ok=True)
tokenizer.save("ca_tokenizer/tokenizer.json")

# Load it back using PreTrainedTokenizerFast for compatibility with Hugging Face models
fast_tokenizer = PreTrainedTokenizerFast(tokenizer_file="ca_tokenizer/tokenizer.json")

# Add special tokens
special_tokens_dict = {
    'additional_special_tokens': delimiter_tokens
}
fast_tokenizer.add_special_tokens(special_tokens_dict)

# Add standard special tokens
fast_tokenizer.add_special_tokens({'pad_token': '[PAD]', 'bos_token': '[BOS]', 'unk_token': '[UNK]', 'eos_token': '[EOS]'})

# Set padding side
fast_tokenizer.padding_side = 'right'

# Function to tokenize and return PyTorch tensor with max_length
def tokenize_to_tensor_input_ids(data, max_length=None, padding="longest", add_bos_token=True, add_eos_token=True):
    if add_bos_token:
        bos = fast_tokenizer.bos_token
        data = [bos + item for item in data]
    if add_eos_token:
        eos = fast_tokenizer.eos_token
        data = [item + eos for item in data]
    return fast_tokenizer(
        data,
        padding=padding,
        truncation=True,
        max_length=max_length,
        return_tensors="pt"
    )['input_ids']

# Function to decode from tensor
def decode_from_tensor(tensor, skip_special_tokens=False):
    if tensor.dim() == 2:
        return [fast_tokenizer.decode(ids, skip_special_tokens=skip_special_tokens) for ids in tensor]
    else:
        return fast_tokenizer.decode(tensor, skip_special_tokens=skip_special_tokens)

# Test special tokens to verify their unique token IDs
special_tokens_ids = {token: fast_tokenizer.convert_tokens_to_ids(token) for token in special_tokens_dict['additional_special_tokens']}
vocab_size = len(fast_tokenizer.get_vocab())

# Output the token IDs for all special tokens and vocabulary size
print(special_tokens_ids)
print(f"Vocabulary size: {vocab_size}")

# Example testing of tokenizer with a sample sequence
test_sequence = "[EIC] 1 0 1 0 0 0 [BGS2] 0 1 1 0 1"
encoded_tensor = tokenize_to_tensor_input_ids([test_sequence])
decoded_text = decode_from_tensor(encoded_tensor[0])  # Decode the first element of the batch
print(f"Original:     {test_sequence}")
print(f"Tokens:       {encoded_tensor}")
print(f"Decoded text: {decoded_text}")


# %% [code]
vocab_size

# %% [code]
tokenized_eos = tokenize_to_tensor_input_ids(fast_tokenizer.eos_token, add_bos_token=False, add_eos_token=False)
print(tokenized_eos)

# %% [code]
val_data_tok = tokenize_to_tensor_input_ids(dataset, add_bos_token=False, add_eos_token=False)
val_data_tok[0]

# %% [code]
# Find the maximum sequence length across all training datasets
VAL_SIZE = len(val_data_tok)
max_length = max(len(val_data_tok[index]) for index in range(VAL_SIZE))
print('Max length sequence:', max_length)

# %% [markdown]
Test decoding:

# %% [code]
decode_from_tensor(val_data_tok[1])

# %% [markdown]
### Loading the model:

# %% [code]
# Function to clear CUDA cache
def empty_cuda_cache():
    torch.cuda.empty_cache()

# Ensure Torch is using Cuda
device = torch.device("cuda" if torch.cuda.is_available() else "cpu")
print(f'device: {device}')
print("Torch version:", torch.__version__)
empty_cuda_cache()

# %% [code]
# Model initialization function
def get_model(max_length, num_words, model_name, dim=256, depth=6, heads=4, attn_flash=True, rot_pos=True, masking=True, mask_prob=0.15):
    empty_cuda_cache()
    
    model = TransformerWrapper(
        num_tokens=num_words,
        max_seq_len=max_length,
        attn_layers=Decoder(dim=dim, depth=depth, heads=heads, rotary_pos_emb=rot_pos, attn_flash=attn_flash)
    )
    
    model = AutoregressiveWrapper(model, mask_prob=mask_prob if masking else None)
    model.cuda()
    print(f'Model "{model_name}" created with masking={masking}, rot_pos={rot_pos}, attn_flash={attn_flash}')

    return model

# %% [code]
model_name = "10_30_2024_10_Ruleset_Inverse_Broad_Ent"
model = get_model(max_length, vocab_size, model_name, masking=True, mask_prob=0.15)

# %% [code]
model_path = 'model_parameters\\10_30_2024_10_Ruleset_Inverse_Broad_Ent_2024-10-30 00-39-25\\AutomataGPT_2DBD_10_rules_inverse_epoch_50.pt'
model.load_state_dict(torch.load(model_path))

# %% [markdown]
Testing Inference:

# %% [code]
GENERATE_LENGTH = max_length

# %% [code]
def extract_start_and_end(string_input, start_token='[', end_token=']'):
    i = string_input.find(start_token)
    j = string_input.find(end_token)
    return string_input[i+1:j]

def count_mismatches(ground_truth, pred):
    mismatches = sum(1 for gt, p in zip(ground_truth, pred) if gt != p)
    accuracy = 1 - mismatches / len(ground_truth)
    return mismatches, accuracy

# %% [code]
inp1 = dataset[93] #arbitrary sample
print(inp1)
inp2 = '[' + extract_start_and_end(inp1, start_token='[BOS]', end_token='[R]')
print(inp2)
inp3 = tokenize_to_tensor_input_ids(inp2, add_bos_token=False, add_eos_token=False).to(device)
print(inp3)
print(inp3.shape)
inp4 = inp3.transpose(0, 1).long()
print(inp4.shape)
empty_cuda_cache()
with torch.no_grad():
    sample = model.generate(
                prompts=inp3,
                seq_len=GENERATE_LENGTH,
                cache_kv=True,
                temperature=0,
                eos_token = tokenized_eos.to(device),
            )
output_str = decode_from_tensor(sample[:1])
print(f'output str: {output_str}')
pred = '[' + extract_start_and_end(output_str[0], start_token='[R]', end_token='[EOS]') + '[EOS]' #we are now looking for the rules matrix
print(f'pred: {pred}')
ground_truth = '[' + extract_start_and_end(inp1, start_token='[R]', end_token='[EOS]') + '[EOS]'
print(f'gt: {ground_truth}')
_, acc = count_mismatches(ground_truth=ground_truth, pred=pred)
print(f'acc: {acc}')

# %% [code]
import matplotlib
matplotlib.use('Agg')  # Set the backend before importing pyplot
import numpy as np
import math
from itertools import product
import random
import json
import matplotlib.pyplot as plt
import matplotlib.animation as animation
import time
import pandas as pd
import os


stochastic_rule_matrix = False  # Set to False to make the rule matrix deterministic

def generate_random_parameter(base, digit_rounding):
    if base <= 1:
        return []
    random_numbers = sorted([round(random.random(), 4) for _ in range(base - 1)])
    extended_list = [0] + random_numbers + [1]
    order_params = [round(extended_list[i + 1] - extended_list[i], 4) for i in range(base)]
    return order_params

def create_initial_matrices(order_params_list, num_rows, base, digit_rounding):
    ca_list = []
    for order_param in order_params_list:
        matrix = np.zeros((num_rows, num_rows), dtype=int)
        for i in range(num_rows):
            for j in range(num_rows):
                random_value = round(random.random(), digit_rounding)
                cumulative_sum = 0
                for k in range(base):
                    cumulative_sum += order_param[k]
                    if random_value < cumulative_sum:
                        matrix[i][j] = k
                        break
        ca_list.append(matrix)
    return ca_list

def count_neighbors(matrix, base):
    rows, cols = matrix.shape
    neighbor_counts = np.zeros((rows, cols, base - 1), dtype=int)
    for i in range(rows):
        for j in range(cols):
            neighbors = [
                ((i - 1) % rows, (j - 1) % cols), ((i - 1) % rows, j % cols), ((i - 1) % rows, (j + 1) % cols),
                (i % rows, (j - 1) % cols), (i % rows, (j + 1) % cols),
                ((i + 1) % rows, (j - 1) % cols), ((i + 1) % rows, j % cols), ((i + 1) % rows, (j + 1) % cols)
            ]
            for x, y in neighbors:
                if 0 < matrix[x, y] < base:
                    neighbor_counts[i, j, matrix[x, y] - 1] += 1
    return neighbor_counts

def create_state_neighbor_matrix(matrix, neighbor_counts, base):
    rows, cols = matrix.shape
    state_neighbor_matrix = np.zeros((rows, cols, base), dtype=int)
    for i in range(rows):
        for j in range(cols):
            state = int(matrix[i, j])
            neighbors = neighbor_counts[i, j]
            state_neighbor_matrix[i, j, 0] = state
            state_neighbor_matrix[i, j, 1:] = neighbors
    return state_neighbor_matrix

def generate_uniformly_distributed_parameters(base):
    if base <= 1:
        return []
    random_numbers = sorted([random.random() for _ in range(base - 1)])
    extended_list = [0] + random_numbers + [1]
    order_params = [extended_list[i + 1] - extended_list[i] for i in range(base)]
    return order_params

# Modify this function to use the stochastic_rule_matrix variable
def create_rule_matrix(rule_matrix_id, base, combs):
    rule_matrix = np.zeros((base, combs))
    for col in range(combs):
        if stochastic_rule_matrix:
            rule_matrix[:, col] = generate_uniformly_distributed_parameters(base)
        else:
            deterministic_state = random.randint(0, base - 1)
            rule_matrix[:, col] = [1 if i == deterministic_state else 0 for i in range(base)]
    return rule_matrix

def generate_possible_values(base):
    state_values = list(range(base))
    neighbor_counts = list(range(9 + 1))
    row_numbers = []
    for state in state_values:
        for neighbors in product(neighbor_counts, repeat=base - 1):
            if sum(neighbors) <= 8:
                row_numbers.append((state, *neighbors))
    return row_numbers

def update_matrix(current_matrix, state_neighbor_matrix, row_numbers, rule_matrix):
    rows, cols = current_matrix.shape
    next_matrix = np.zeros((rows, cols), dtype=int)
    for i in range(rows):
        for j in range(cols):
            state_neighbor_value = tuple(state_neighbor_matrix[i, j])
            row_index = row_numbers.index(state_neighbor_value)
            rule_column = rule_matrix[:, row_index]
            new_state = np.random.choice(len(rule_column), p=rule_column)
            next_matrix[i, j] = new_state
    return next_matrix

def repeat_update_matrix(initial_matrix, state_neighbor_matrix, row_numbers, rule_matrix, repeat,
                                      target_size=32):
    current_matrix = initial_matrix
    tensor = np.zeros((repeat + 1, *current_matrix.shape), dtype=int)
    tensor[0] = current_matrix

    for i in range(repeat):
        neighbor_counts = count_neighbors(current_matrix, base)
        state_neighbor_matrix = create_state_neighbor_matrix(current_matrix, neighbor_counts, base)
        current_matrix = update_matrix(current_matrix, state_neighbor_matrix, row_numbers, rule_matrix)
        tensor[i + 1] = current_matrix
    padded_tensor = np.full((repeat + 1, target_size, target_size), -1, dtype=int)
    original_rows, original_cols = tensor.shape[1], tensor.shape[2]
    padded_tensor[:, :original_rows, :original_cols] = tensor
    return current_matrix, padded_tensor

def generate_rule_matrix_ids(num_rulesets, base, combs):
    return [random.randint(0, base ** combs - 1) for _ in range(num_rulesets)]
    # note, this method does not prevent from generating the same ruleset twice by change


# %% [code]
import csv
import numpy as np

# Define helper functions
def string_to_array(input_string):
    return [int(x) for x in input_string.split()]

def run_single_timestep(initial_condition_flat, rule_matrix, base):
    num_cells = int(np.sqrt(len(initial_condition_flat)))
    initial_matrix = np.array(initial_condition_flat).reshape((num_cells, num_cells))

    neighbor_counts = count_neighbors(initial_matrix, base)
    state_neighbor_matrix = create_state_neighbor_matrix(initial_matrix, neighbor_counts, base)

    row_numbers = generate_possible_values(base)
    next_state = update_matrix(initial_matrix, state_neighbor_matrix, row_numbers, rule_matrix)
    return next_state.flatten()

# Specify the path for saving accuracy data
accuracy_csv_path = 'accuracy_epoch_50_10_inverse_val_degen.csv'

# Ensure CSV file is initialized with headers if not existing already
with open(accuracy_csv_path, mode='w', newline='') as file:
    writer = csv.writer(file)
    writer.writerow(['Sample Index', 'Accuracy'])

total_accuracy = 0
sample_count = len(dataset)

for idx, sample in enumerate(dataset):
    inp = '[' + extract_start_and_end(sample, start_token='[BOS]', end_token='[R]')
    inp_tok = tokenize_to_tensor_input_ids(inp, add_bos_token=False, add_eos_token=False).to(device)

    with torch.no_grad():
        out = model.generate(inp_tok, seq_len=GENERATE_LENGTH, cache_kv=True, temperature=0, eos_token=tokenized_eos.to(device))

    output_str = decode_from_tensor(out[:1])
    pred_rule_matrix_str = extract_start_and_end(output_str[0], start_token='[R]', end_token='[EOS]')[3:]
    pred_rule_matrix = np.array(string_to_array(pred_rule_matrix_str)).reshape(2, 18)

    ground_truth_rule_matrix_str = extract_start_and_end(sample, start_token='[R]', end_token='[EOS]')[3:]
    ground_truth_rule_matrix = np.array(string_to_array(ground_truth_rule_matrix_str)).reshape(2, 18)

    ground_truth_gs2_str = extract_start_and_end(sample, start_token='[BGS2]', end_token='[EGS2]')[6:]
    ground_truth_gs2 = string_to_array(ground_truth_gs2_str)

    _, accuracy = count_mismatches(ground_truth=ground_truth_rule_matrix_str, pred=pred_rule_matrix_str)

    if accuracy != 1:
        initial_condition_str = extract_start_and_end(sample, start_token='[BIC]', end_token='[EIC]')[5:]
        initial_condition = string_to_array(initial_condition_str)

        if not np.allclose(np.sum(pred_rule_matrix, axis=0), 1.0):
            accuracy = 0
        else:
            predicted_gs2 = run_single_timestep(initial_condition, pred_rule_matrix, base=2)
            if np.array_equal(predicted_gs2, ground_truth_gs2):
                accuracy = 1

    total_accuracy += accuracy
    print(f'Sample {idx}: Accuracy = {accuracy}, Running Average = {total_accuracy / (idx + 1):.4f}')

    with open(accuracy_csv_path, mode='a', newline='') as file:
        writer = csv.writer(file)
        writer.writerow([idx, accuracy])

overall_accuracy = total_accuracy / sample_count
print(f"Overall Accuracy at Epoch 50: {overall_accuracy * 100:.2f}%")


# %% [markdown]
Now let's import a new dataset -- one with 100 different deterministic rules for 2D binary CA. Let's see if the model can extrapolate from its very limited training set.

# %% [code]
CA_data_100_rules = np.load('CA_datasets\\CA_dataset_100r_2gpr.npy', allow_pickle=True)
def convert_to_dataset(npy_file):
    dataset = []
    for rule_index in range(len(npy_file)):
        for game_index in range(len(npy_file[rule_index])): 
            # Convert rule_matrix, IC, and GS2 to string without brackets
            rule_matrix_str = ' '.join(map(str, npy_file[rule_index][game_index]['rule_matrix'].flatten().astype(int)))
            ic_str = ' '.join(map(str, npy_file[rule_index][game_index]['tensor'][0].flatten().astype(int)))
            gs2_str = ' '.join(map(str, npy_file[rule_index][game_index]['tensor'][1].flatten().astype(int)))

            # Replace all '-1' instances with '[PAD]'
            rule_matrix_str = rule_matrix_str.replace('-1', '[PAD]')
            ic_str = ic_str.replace('-1', '[PAD]')
            gs2_str = gs2_str.replace('-1', '[PAD]')
            
            # Append the formatted string to the train_set list
            dataset.append(f"[BOS] [BIC] {ic_str} [EIC] [BGS2] {gs2_str} [EGS2] [R] {rule_matrix_str} [EOS]")
    return dataset
hundred_rule_dataset = convert_to_dataset(CA_data_100_rules)


# %% [code]
hundred_rule_dataset[0]

# %% [code]
train_rule_list = []
for index in range(len(train_dataset)):
    if index % 10000 == 0:
        train_rule_list.append(train_dataset[index][1056:])
print(train_rule_list)
print(len(train_rule_list))

# %% [markdown]
Testing the model with this new dataset:

# %% [code]
import csv

# Specify the path for saving accuracy data
accuracy_csv_path = 'accuracy_epoch_50_10_ruleset_model_inverse_running_hundred_rulesets.csv'

# Ensure CSV file is initialized with headers if not existing already
with open(accuracy_csv_path, mode='w', newline='') as file:
    writer = csv.writer(file)
    writer.writerow(['Sample Index', 'Accuracy'])

total_accuracy = 0
sample_count = len(hundred_rule_dataset)
num_pred_rules_in_training_set = 0

for idx, sample in enumerate(hundred_rule_dataset):
    # Prepare input as done in the notebook
    inp = '[' + extract_start_and_end(sample, start_token='[BOS]', end_token='[R]') #extract only the rules and the initial condition
    print(f'inpt: {inp}')
    inp_tok = tokenize_to_tensor_input_ids(inp, add_bos_token=False, add_eos_token=False).to(device)    
    # Generate model prediction with eos_token included
    with torch.no_grad():
        out = model.generate(inp_tok, seq_len=GENERATE_LENGTH, cache_kv=True, temperature=0, eos_token=tokenized_eos.to(device))

    # Decode and extract predictions
    output_str = decode_from_tensor(out[:1])
    print(f'output str: {output_str}')
    pred = '[' + extract_start_and_end(output_str[0], start_token='[R]', end_token='[EOS]') + '[EOS]'
    print(f'pred: {pred}')

    if pred in train_rule_list:
        num_pred_rules_in_training_set += 1

    ground_truth = '[' + extract_start_and_end(sample, start_token='[R]', end_token='[EOS]') + '[EOS]'
    print(f'gt: {ground_truth}')
    # Calculate sample accuracy
    _, accuracy = count_mismatches(ground_truth=ground_truth, pred=pred)
    print(f'acc: {accuracy}')
    total_accuracy += accuracy
    print(f'running accuracy: {total_accuracy/(idx+1)}')
    print(f'running predicted rules equal to training rules: {num_pred_rules_in_training_set}')

    # Append individual sample accuracy to CSV
    with open(accuracy_csv_path, mode='a', newline='') as file:
        writer = csv.writer(file)
        writer.writerow([idx, accuracy])

# Calculate and print overall accuracy
overall_accuracy = total_accuracy / sample_count
print(f"Overall Accuracy at Epoch 50: {overall_accuracy * 100:.2f}%") 

# %% [markdown]
### Helper Functions

# %% [code]
import matplotlib
matplotlib.use('Agg')  # Set the backend before importing pyplot
import numpy as np
import math
from itertools import product
import random
import json
import matplotlib.pyplot as plt
import matplotlib.animation as animation
import time
import pandas as pd
import os


stochastic_rule_matrix = False  # Set to False to make the rule matrix deterministic

def generate_random_parameter(base, digit_rounding):
    if base <= 1:
        return []
    random_numbers = sorted([round(random.random(), 4) for _ in range(base - 1)])
    extended_list = [0] + random_numbers + [1]
    order_params = [round(extended_list[i + 1] - extended_list[i], 4) for i in range(base)]
    return order_params

def create_initial_matrices(order_params_list, num_rows, base, digit_rounding):
    ca_list = []
    for order_param in order_params_list:
        matrix = np.zeros((num_rows, num_rows), dtype=int)
        for i in range(num_rows):
            for j in range(num_rows):
                random_value = round(random.random(), digit_rounding)
                cumulative_sum = 0
                for k in range(base):
                    cumulative_sum += order_param[k]
                    if random_value < cumulative_sum:
                        matrix[i][j] = k
                        break
        ca_list.append(matrix)
    return ca_list

def count_neighbors(matrix, base):
    rows, cols = matrix.shape
    neighbor_counts = np.zeros((rows, cols, base - 1), dtype=int)
    for i in range(rows):
        for j in range(cols):
            neighbors = [
                ((i - 1) % rows, (j - 1) % cols), ((i - 1) % rows, j % cols), ((i - 1) % rows, (j + 1) % cols),
                (i % rows, (j - 1) % cols), (i % rows, (j + 1) % cols),
                ((i + 1) % rows, (j - 1) % cols), ((i + 1) % rows, j % cols), ((i + 1) % rows, (j + 1) % cols)
            ]
            for x, y in neighbors:
                if 0 < matrix[x, y] < base:
                    neighbor_counts[i, j, matrix[x, y] - 1] += 1
    return neighbor_counts

def create_state_neighbor_matrix(matrix, neighbor_counts, base):
    rows, cols = matrix.shape
    state_neighbor_matrix = np.zeros((rows, cols, base), dtype=int)
    for i in range(rows):
        for j in range(cols):
            state = int(matrix[i, j])
            neighbors = neighbor_counts[i, j]
            state_neighbor_matrix[i, j, 0] = state
            state_neighbor_matrix[i, j, 1:] = neighbors
    return state_neighbor_matrix

def generate_uniformly_distributed_parameters(base):
    if base <= 1:
        return []
    random_numbers = sorted([random.random() for _ in range(base - 1)])
    extended_list = [0] + random_numbers + [1]
    order_params = [extended_list[i + 1] - extended_list[i] for i in range(base)]
    return order_params

# Modify this function to use the stochastic_rule_matrix variable
def create_rule_matrix(rule_matrix_id, base, combs):
    rule_matrix = np.zeros((base, combs))
    for col in range(combs):
        if stochastic_rule_matrix:
            rule_matrix[:, col] = generate_uniformly_distributed_parameters(base)
        else:
            deterministic_state = random.randint(0, base - 1)
            rule_matrix[:, col] = [1 if i == deterministic_state else 0 for i in range(base)]
    return rule_matrix

def generate_possible_values(base):
    state_values = list(range(base))
    neighbor_counts = list(range(9 + 1))
    row_numbers = []
    for state in state_values:
        for neighbors in product(neighbor_counts, repeat=base - 1):
            if sum(neighbors) <= 8:
                row_numbers.append((state, *neighbors))
    return row_numbers

def update_matrix(current_matrix, state_neighbor_matrix, row_numbers, rule_matrix):
    rows, cols = current_matrix.shape
    next_matrix = np.zeros((rows, cols), dtype=int)
    for i in range(rows):
        for j in range(cols):
            state_neighbor_value = tuple(state_neighbor_matrix[i, j])
            row_index = row_numbers.index(state_neighbor_value)
            rule_column = rule_matrix[:, row_index]
            new_state = np.random.choice(len(rule_column), p=rule_column)
            next_matrix[i, j] = new_state
    return next_matrix

def repeat_update_matrix(initial_matrix, state_neighbor_matrix, row_numbers, rule_matrix, repeat,
                                      target_size=32):
    current_matrix = initial_matrix
    tensor = np.zeros((repeat + 1, *current_matrix.shape), dtype=int)
    tensor[0] = current_matrix

    for i in range(repeat):
        neighbor_counts = count_neighbors(current_matrix, base)
        state_neighbor_matrix = create_state_neighbor_matrix(current_matrix, neighbor_counts, base)
        current_matrix = update_matrix(current_matrix, state_neighbor_matrix, row_numbers, rule_matrix)
        tensor[i + 1] = current_matrix
    padded_tensor = np.full((repeat + 1, target_size, target_size), -1, dtype=int)
    original_rows, original_cols = tensor.shape[1], tensor.shape[2]
    padded_tensor[:, :original_rows, :original_cols] = tensor
    return current_matrix, padded_tensor

def generate_rule_matrix_ids(num_rulesets, base, combs):
    return [random.randint(0, base ** combs - 1) for _ in range(num_rulesets)]
    # note, this method does not prevent from generating the same ruleset twice by change


# %% [markdown]
### Import New Dataset

# %% [code]
CA_data_100_rules = np.load('CA_datasets\\CA_dataset_100r_2gpr.npy', allow_pickle=True)
def convert_to_dataset(npy_file):
    dataset = []
    for rule_index in range(len(npy_file)):
        for game_index in range(len(npy_file[rule_index])): 
            # Convert rule_matrix, IC, and GS2 to string without brackets
            rule_matrix_str = ' '.join(map(str, npy_file[rule_index][game_index]['rule_matrix'].flatten().astype(int)))
            ic_str = ' '.join(map(str, npy_file[rule_index][game_index]['tensor'][0].flatten().astype(int)))
            gs2_str = ' '.join(map(str, npy_file[rule_index][game_index]['tensor'][1].flatten().astype(int)))

            # Replace all '-1' instances with '[PAD]'
            rule_matrix_str = rule_matrix_str.replace('-1', '[PAD]')
            ic_str = ic_str.replace('-1', '[PAD]')
            gs2_str = gs2_str.replace('-1', '[PAD]')
            
            # Append the formatted string to the train_set list
            dataset.append(f"[BOS] [BIC] {ic_str} [EIC] [BGS2] {gs2_str} [EGS2] [R] {rule_matrix_str} [EOS]")
    return dataset
hundred_rule_dataset = convert_to_dataset(CA_data_100_rules)


# %% [code]
hundred_rule_dataset[1]

# %% [code]
train_rule_list = []
for index in range(len(train_dataset)):
    if index % 10000 == 0:
        train_rule_list.append(train_dataset[index][1056:])
print(train_rule_list)
print(len(train_rule_list))

# %% [code]
import csv


# Define helper functions
def string_to_array(input_string):
    return [int(x) for x in input_string.split()]

def run_single_timestep(initial_condition_flat, rule_matrix, base):
    # Define grid size based on length of initial condition
    num_cells = int(np.sqrt(len(initial_condition_flat)))
    initial_matrix = np.array(initial_condition_flat).reshape((num_cells, num_cells))

    # Generate neighbor counts and state-neighbor matrix
    neighbor_counts = count_neighbors(initial_matrix, base)
    state_neighbor_matrix = create_state_neighbor_matrix(initial_matrix, neighbor_counts, base)

    # Generate possible values (state-neighbor configurations)
    row_numbers = generate_possible_values(base)

    # Apply update to get the next game state (GS2)
    next_state = update_matrix(initial_matrix, state_neighbor_matrix, row_numbers, rule_matrix)
    return next_state.flatten()

# Specify the path for saving accuracy data
accuracy_csv_path = 'accuracy_epoch_50_10_ruleset_model_inverse_running_hundred_rulesets_degenerate.csv'

# Ensure CSV file is initialized with headers if not existing already
with open(accuracy_csv_path, mode='w', newline='') as file:
    writer = csv.writer(file)
    writer.writerow(['Sample Index', 'Accuracy'])

total_accuracy = 0
sample_count = len(hundred_rule_dataset)
num_pred_rules_in_training_set = 0

for idx, sample in enumerate(hundred_rule_dataset):
    # Prepare input as done in the notebook
    inp = '[' + extract_start_and_end(sample, start_token='[BOS]', end_token='[R]') #extract only the rules and the initial condition
    print(f'inpt: {inp}')
    inp_tok = tokenize_to_tensor_input_ids(inp, add_bos_token=False, add_eos_token=False).to(device)    
    # Generate model prediction with eos_token included
    with torch.no_grad():
        out = model.generate(inp_tok, seq_len=GENERATE_LENGTH, cache_kv=True, temperature=0, eos_token=tokenized_eos.to(device))


    # Decode and extract predictions
    output_str = decode_from_tensor(out[:1])
    pred_rule_matrix_str = extract_start_and_end(output_str[0], start_token='[R]', end_token='[EOS]')[3:]
    print(pred_rule_matrix_str)
    pred_rule_matrix = string_to_array(pred_rule_matrix_str)
    pred_rule_matrix = np.array(pred_rule_matrix).reshape(2, 18)

    
    ground_truth_rule_matrix_str = extract_start_and_end(sample, start_token='[R]', end_token='[EOS]')[3:]
    
    ground_truth_rule_matrix = string_to_array(ground_truth_rule_matrix_str)
    ground_truth_rule_matrix = np.array(ground_truth_rule_matrix).reshape(2, 18)
    
    # Extract the ground truth game state 2
    ground_truth_gs2_str = extract_start_and_end(sample, start_token='[BGS2]', end_token='[EGS2]')[6:]
    print(ground_truth_gs2_str)
    ground_truth_gs2 = string_to_array(ground_truth_gs2_str)
    
    pred_rule_matrix_str = pred_rule_matrix_str.replace(" ", "")  # Remove all spaces
    ground_truth_rule_matrix_str = ground_truth_rule_matrix_str.replace(" ", "")  # Remove all spaces
    print(f'GT rules: {ground_truth_rule_matrix_str}')
    print(f'Pred rules: {pred_rule_matrix_str}')
    
    # Calculate initial accuracy by comparing rule matrices
    _, accuracy = count_mismatches(ground_truth=ground_truth_rule_matrix_str, pred=pred_rule_matrix_str)
    
    # If accuracy is not 1, validate the predicted rule matrix by running a single timestep
    if accuracy != 1:
        initial_condition_str = extract_start_and_end(sample, start_token='[BIC]', end_token='[EIC]')[5:]
        initial_condition = string_to_array(initial_condition_str)

        # Check if the predicted rule matrix probabilities sum to 1 per column
        if not np.allclose(np.sum(pred_rule_matrix, axis=0), 1.0):
            print("Error: Probabilities in pred_rule_matrix columns do not sum to 1.")
            accuracy = 0 # since the predicted rules matrix is nonsensical
        else:
            # Run one timestep using the predicted rule matrix
            predicted_gs2 = run_single_timestep(initial_condition, pred_rule_matrix, base=2)

            # Check if the predicted GS2 matches the ground truth GS2
            if np.array_equal(predicted_gs2, ground_truth_gs2):
                accuracy = 1  # Update accuracy to 1 if predicted GS2 is correct
    
    total_accuracy += accuracy
    print(f'Sample {idx}: Accuracy = {accuracy}, Running Average = {total_accuracy / (idx + 1):.4f}')

    # Append individual sample accuracy to CSV
    with open(accuracy_csv_path, mode='a', newline='') as file:
        writer = csv.writer(file)
        writer.writerow([idx, accuracy])
        
# Calculate and print overall accuracy
overall_accuracy = total_accuracy / sample_count
print(f"Overall Accuracy at Epoch 50: {overall_accuracy * 100:.2f}%") 

# %% [markdown]
Now let's gauge accuracy by GS2 matching instead of ruleset matching.

# %% [code]
import csv

# Define helper functions
def string_to_array(input_string):
    return [int(x) for x in input_string.split()]

def run_single_timestep(initial_condition_flat, rule_matrix, base):
    num_cells = int(np.sqrt(len(initial_condition_flat)))
    initial_matrix = np.array(initial_condition_flat).reshape((num_cells, num_cells))

    neighbor_counts = count_neighbors(initial_matrix, base)
    state_neighbor_matrix = create_state_neighbor_matrix(initial_matrix, neighbor_counts, base)

    row_numbers = generate_possible_values(base)
    next_state = update_matrix(initial_matrix, state_neighbor_matrix, row_numbers, rule_matrix)
    return next_state.flatten()

# Specify the path for saving accuracy data
accuracy_csv_path = 'accuracy_epoch_50_10_ruleset_model_inverse_running_hundred_rulesets_gs2.csv'

# Initialize CSV file
with open(accuracy_csv_path, mode='w', newline='') as file:
    writer = csv.writer(file)
    writer.writerow(['Sample Index', 'Accuracy'])

total_accuracy = 0
sample_count = len(hundred_rule_dataset)

for idx, sample in enumerate(hundred_rule_dataset):
    inp = '[' + extract_start_and_end(sample, start_token='[BOS]', end_token='[R]')
    inp_tok = tokenize_to_tensor_input_ids(inp, add_bos_token=False, add_eos_token=False).to(device)    

    with torch.no_grad():
        out = model.generate(inp_tok, seq_len=GENERATE_LENGTH, cache_kv=True, temperature=0, eos_token=tokenized_eos.to(device))

    output_str = decode_from_tensor(out[:1])
    pred_rule_matrix_str = extract_start_and_end(output_str[0], start_token='[R]', end_token='[EOS]')[3:]
    pred_rule_matrix = np.array(string_to_array(pred_rule_matrix_str)).reshape(2, 18)

    ground_truth_gs2_str = extract_start_and_end(sample, start_token='[BGS2]', end_token='[EGS2]')[6:]
    ground_truth_gs2 = string_to_array(ground_truth_gs2_str)

    initial_condition_str = extract_start_and_end(sample, start_token='[BIC]', end_token='[EIC]')[5:]
    initial_condition = string_to_array(initial_condition_str)

    # Validate predicted rule matrix
    if not np.allclose(np.sum(pred_rule_matrix, axis=0), 1.0):
        accuracy = 0
    else:
        predicted_gs2 = run_single_timestep(initial_condition, pred_rule_matrix, base=2)
        _, accuracy = count_mismatches(ground_truth=ground_truth_gs2, pred=predicted_gs2)
        print(f'GTGS2: {ground_truth_gs2}')
        print(f'Pred GS2: {predicted_gs2}')
    total_accuracy += accuracy
    print(f'Sample {idx}: Accuracy = {accuracy}, Running Average = {total_accuracy / (idx + 1):.4f}')

    with open(accuracy_csv_path, mode='a', newline='') as file:
        writer = csv.writer(file)
        writer.writerow([idx, accuracy])

overall_accuracy = total_accuracy / sample_count
print(f"Overall Accuracy at Epoch 50: {overall_accuracy * 100:.2f}%")

# %% [code]
predicted_gs2

# %% [code]
ground_truth_gs2

# %% [code]
