# Supplementary material for: AutomataGPT: Transformer‐Based Forecasting and Ruleset Inference for Two‐Dimensional Cellular Automata
Source: Adv Sci (Weinh). 2026 Apr 9;13(33):e11352. doi: 10.1002/advs.202511352 (PMC13271642; doi:10.1002/advs.202511352)
Supplement: Supplementary file 2 — Supporting File 2: advs75040‐sup‐0002‐Data.zip. [file ADVS-13-e11352-s001.zip › AutomataGPT-main/Accuracy_Testing/accuracy_csv/accuracy_epoch_20_100_ruleset_inverse_val.csv]

Sample Index	Accuracy
0	1.0
1	0.7777777777777778
2	1.0
3	1.0
4	1.0
5	0.8271604938271605
6	1.0
7	1.0
8	1.0
9	1.0
10	1.0
11	1.0
12	1.0
13	1.0
14	1.0
15	1.0
16	1.0
17	1.0
18	0.8024691358024691
19	1.0
20	1.0
21	1.0
22	1.0
23	1.0
24	1.0
25	1.0
26	1.0
27	0.9259259259259259
28	1.0
29	0.7777777777777778
30	1.0
31	0.7777777777777778
32	1.0
33	1.0
34	1.0
35	1.0
36	1.0
37	1.0
38	1.0
39	1.0
40	1.0
41	1.0
42	1.0
43	1.0
44	1.0
45	1.0
46	1.0
47	1.0
48	1.0
49	1.0
50	1.0
51	1.0
52	1.0
53	1.0
54	1.0
55	1.0
56	1.0
57	1.0
58	1.0
59	1.0
60	1.0
61	1.0
62	0.9259259259259259
63	1.0
64	1.0
65	1.0
66	1.0
67	0.9259259259259259
68	1.0
69	1.0
70	1.0
71	1.0
72	1.0
73	0.9259259259259259
74	1.0
75	1.0
76	1.0
77	0.8271604938271605
78	1.0
79	1.0
80	1.0
81	1.0
82	1.0
83	0.8271604938271605
84	1.0
85	1.0
86	1.0
87	1.0
88	0.8271604938271605
89	1.0
90	1.0
91	1.0
92	0.7777777777777778
93	0.9506172839506173
94	0.7777777777777778
95	1.0
96	1.0
97	1.0
98	1.0
99	1.0
100	0.8765432098765432
101	1.0
102	1.0
103	1.0
104	1.0
105	1.0
106	1.0
107	1.0
108	1.0
109	1.0
110	1.0
111	1.0
112	1.0
113	1.0
114	1.0
115	1.0
116	1.0
117	1.0
118	1.0
119	1.0
120	1.0
121	1.0
122	1.0
123	1.0
124	1.0
125	1.0
126	0.8765432098765432
127	1.0
128	1.0
129	0.8271604938271605
