# Supplementary material for: AutomataGPT: Transformer‐Based Forecasting and Ruleset Inference for Two‐Dimensional Cellular Automata
Source: Adv Sci (Weinh). 2026 Apr 9;13(33):e11352. doi: 10.1002/advs.202511352 (PMC13271642; doi:10.1002/advs.202511352)
Supplement: Supplementary file 2 — Supporting File 2: advs75040‐sup‐0002‐Data.zip. [file ADVS-13-e11352-s001.zip › AutomataGPT-main/Accuracy_Testing/accuracy_csv/accuracy_epoch_20_100_ruleset_inverse_val_degenerate.csv]

Sample Index	Accuracy
0	1.0
1	1
2	1.0
3	1.0
4	1.0
5	1
6	1.0
7	1.0
8	1.0
9	1.0
10	1.0
11	1.0
12	1.0
13	1.0
14	1.0
15	1.0
16	1.0
17	1.0
18	1
19	1.0
20	1.0
21	1.0
22	1.0
23	1.0
24	1.0
25	1.0
26	1.0
27	1
28	1.0
29	1
30	1.0
31	1
32	1.0
33	1.0
34	1.0
35	1.0
36	1.0
37	1.0
38	1.0
39	1.0
40	1.0
41	1.0
42	1.0
43	1.0
44	1.0
45	1.0
46	1.0
47	1.0
48	1.0
49	1.0
50	1.0
51	1.0
52	1.0
53	1.0
54	1.0
55	1.0
56	1.0
57	1.0
58	1.0
59	1.0
60	1.0
61	1.0
62	1
63	1.0
64	1.0
65	1.0
66	1.0
67	1
68	1.0
69	1.0
70	1.0
71	1.0
72	1.0
73	1
74	1.0
75	1.0
76	1.0
77	1
78	1.0
79	1.0
80	1.0
81	1.0
82	1.0
83	1
84	1.0
85	1.0
86	1.0
87	1.0
88	1
89	1.0
90	1.0
91	1.0
92	1
93	1
94	1
95	1.0
96	1.0
97	1.0
98	1.0
99	1.0
100	1
101	1.0
102	1.0
103	1.0
104	1.0
105	1.0
106	1.0
107	1.0
108	1.0
109	1.0
110	1.0
111	1.0
112	1.0
113	1.0
114	1.0
115	1.0
116	1.0
117	1.0
118	1.0
119	1.0
120	1.0
121	1.0
122	1.0
123	1.0
124	1.0
125	1.0
126	1
127	1.0
128	1.0
129	1
130	1.0
131	1.0
132	1.0
133	1.0
134	1.0
135	1.0
136	1.0
137	1.0
138	1.0
139	1.0
140	1.0
141	1
142	1
143	1.0
144	1.0
145	1.0
146	1.0
147	1
148	1.0
149	1.0
150	1.0
151	1
152	1
153	1.0
154	1.0
155	1.0
156	1.0
157	1.0
158	1.0
159	1.0
160	1.0
161	1.0
162	1.0
163	1.0
164	1.0
165	1.0
166	1
167	1.0
168	1.0
169	1.0
170	1.0
171	1.0
172	1.0
173	1.0
174	1.0
175	1.0
176	1.0
177	1.0
178	1.0
179	1.0
180	1.0
181	1.0
182	1.0
183	1.0
184	1
185	1.0
186	1.0
187	1
188	1.0
189	1
190	1.0
191	1.0
192	1.0
193	1.0
194	1
195	1.0
196	1.0
197	1.0
198	1
199	1
200	1.0
201	1.0
202	1.0
203	1.0
204	1.0
205	1
206	1.0
207	1.0
208	1.0
209	1.0
210	1
211	1.0
212	1.0
213	1.0
214	1.0
215	1.0
216	1.0
217	1.0
218	1.0
219	1.0
220	1.0
221	1.0
222	1.0
223	1.0
224	1.0
225	1.0
226	1.0
227	1.0
228	1.0
229	1.0
230	1
231	1
232	1.0
233	1
234	1.0
235	1
236	1.0
237	1.0
238	1.0
239	1
240	1
241	1.0
242	1.0
243	1.0
244	1.0
245	1.0
246	1.0
247	1
248	1.0
249	1.0
250	1.0
251	1.0
252	1.0
253	1.0
254	1.0
255	1.0
256	1.0
257	1.0
258	1.0
259	1.0
260	1
261	1.0
262	1.0
263	1
264	1.0
265	1.0
266	1.0
267	1
268	1.0
269	1.0
270	1.0
271	1.0
272	1.0
273	1
274	1.0
275	1.0
276	1.0
277	1.0
278	1.0
279	1.0
280	1.0
281	1.0
282	1.0
283	1.0
284	1.0
285	1.0
286	1.0
287	1.0
288	1.0
289	1
290	1.0
291	1.0
292	1.0
293	1
294	1
295	1.0
296	1.0
297	1.0
298	1
299	1.0
300	1.0
301	1.0
302	1.0
303	1.0
304	1.0
305	1.0
306	1.0
307	1
308	1
309	1.0
310	1
311	1.0
312	1.0
313	1.0
314	1
315	1.0
316	1
317	1.0
318	1.0
319	1.0
320	1.0
321	1.0
322	1.0
323	1.0
324	1.0
325	1.0
326	1.0
327	1.0
328	1.0
329	1.0
330	1.0
331	1
332	1.0
333	1.0
334	1.0
335	1.0
336	1.0
337	1.0
338	1.0
339	1
340	1
341	1.0
342	1.0
343	1
344	1.0
345	1.0
346	1.0
347	1.0
348	1.0
349	1
350	1.0
351	1.0
352	1.0
353	1
354	1
355	1.0
356	1
357	1.0
358	1.0
359	1.0
360	1.0
361	1.0
362	1.0
363	1.0
364	1.0
365	1.0
366	1.0
367	1.0
368	1.0
369	1.0
370	1.0
371	1.0
372	1.0
373	1.0
374	1.0
375	1.0
376	1.0
377	1.0
378	1.0
379	1.0
380	1
381	1.0
382	1
383	1.0
384	1.0
385	1.0
386	1.0
387	1.0
388	1.0
389	1.0
390	1.0
391	1.0
392	1.0
393	1.0
394	1.0
395	1.0
396	1.0
397	1.0
398	1.0
399	1.0
400	1.0
401	1.0
402	1.0
403	1.0
404	1.0
405	1.0
406	1.0
407	1.0
408	1.0
409	1.0
410	1.0
411	1.0
412	1.0
413	1.0
414	1.0
415	1.0
416	1.0
417	1.0
418	1.0
419	1.0
420	1
421	1.0
422	1
423	1.0
424	1.0
425	1.0
426	1.0
427	1
428	1.0
429	1
430	1.0
431	1.0
432	1.0
433	1.0
434	1.0
435	1.0
436	1
437	1.0
438	1.0
439	1
440	1.0
441	1.0
442	1.0
443	1.0
444	1.0
445	1.0
446	1
447	1.0
448	1
449	1.0
450	1
451	1.0
452	1.0
453	1.0
454	1.0
455	1
456	1.0
457	1
458	1.0
459	1
460	1.0
461	1.0
462	1.0
463	1.0
464	1.0
465	1
466	1
467	1
468	1
469	1.0
470	1.0
471	1
472	1.0
473	1.0
474	1
475	1.0
476	1.0
477	1.0
478	1.0
479	1
480	1
481	1.0
482	1.0
483	1.0
484	1.0
485	1.0
486	1.0
487	1.0
488	1.0
489	1.0
490	1.0
491	1
492	1.0
493	1
494	1.0
495	1.0
496	1.0
497	1.0
498	1.0
499	1.0
500	1.0
501	1.0
502	1.0
503	1.0
504	1.0
505	1.0
506	1.0
507	1.0
508	1.0
509	1.0
510	1.0
511	1.0
512	1.0
513	1.0
514	1.0
515	1.0
516	1.0
517	1.0
518	1.0
519	1.0
520	1.0
521	1.0
522	1
523	1
524	1.0
525	1.0
526	1.0
527	1
528	1.0
529	1
530	1
531	1.0
532	1.0
533	1.0
534	1.0
535	1.0
536	1
537	1.0
538	1
539	1.0
540	1.0
541	1.0
542	1.0
543	1.0
544	1.0
545	1.0
546	1.0
547	1.0
548	1.0
549	1.0
550	1.0
551	1.0
552	1.0
553	1.0
554	1.0
555	1.0
556	1
557	1.0
558	1.0
559	1.0
560	1.0
561	1.0
562	1.0
563	1.0
564	1.0
565	1.0
566	1.0
567	1.0
568	1.0
569	1.0
570	1.0
571	1
572	1.0
573	1.0
574	1.0
575	1.0
576	1.0
577	1.0
578	1.0
579	1.0
580	1.0
581	1.0
582	1.0
583	1.0
584	1.0
585	1.0
586	1.0
587	1.0
588	1
589	1
590	1.0
591	1.0
592	1.0
593	1.0
594	1.0
595	1.0
596	1.0
597	1.0
598	1.0
599	1
600	1.0
601	1.0
602	1.0
603	1.0
604	1.0
605	1.0
606	1.0
607	1.0
608	1.0
609	1
610	1
611	1.0
612	1.0
613	1.0
614	1.0
615	1.0
616	1
617	1.0
618	1.0
619	1.0
620	1.0
621	1.0
622	1.0
623	1.0
624	1.0
625	1.0
626	1.0
627	1
628	1.0
629	1.0
630	1.0
631	1.0
632	1.0
633	1.0
634	1.0
635	1.0
636	1.0
637	1.0
638	1
639	1.0
640	1.0
641	1.0
642	1.0
643	1
644	1.0
645	1
646	1
647	1.0
648	1.0
649	1
650	1.0
651	1.0
652	1.0
653	1.0
654	1.0
655	1.0
656	1.0
657	1.0
658	1.0
659	1
660	1
661	1.0
662	1
663	1.0
664	1.0
665	1.0
666	1.0
667	1.0
668	1.0
669	1.0
670	1.0
671	1.0
672	1.0
673	1.0
674	1.0
675	1
676	1.0
677	1.0
678	1.0
679	1
680	1.0
681	1.0
682	1.0
683	1.0
684	1.0
685	1.0
686	1.0
687	1.0
688	1.0
689	1
690	1.0
691	1.0
692	1.0
693	1.0
694	1.0
695	1.0
696	1.0
697	1.0
698	1.0
699	1
700	1
701	1.0
702	1.0
703	1.0
704	1.0
705	1.0
706	1.0
707	1.0
708	1
709	1.0
710	1.0
711	1.0
712	1.0
713	1
714	1.0
715	1.0
716	1.0
717	1.0
718	1.0
719	1.0
720	1.0
721	1
722	1.0
723	1.0
724	1.0
725	1.0
726	1.0
727	1.0
728	1.0
729	1.0
730	1.0
731	1.0
732	1
733	1.0
734	1.0
735	1.0
736	1.0
737	1.0
738	1.0
739	1
740	1.0
741	1.0
742	1.0
743	1.0
744	1.0
745	1.0
746	1.0
747	1.0
748	1.0
749	1.0
750	1.0
751	1.0
752	1.0
753	1.0
754	1
755	1.0
756	1.0
757	1.0
758	1.0
759	1.0
760	1.0
761	1.0
762	1.0
763	1.0
764	1.0
765	1.0
766	1.0
767	1.0
768	1.0
769	1.0
770	1.0
771	1.0
772	1.0
773	1.0
774	1.0
775	1.0
776	1.0
777	1.0
778	1.0
779	1.0
780	1.0
781	1.0
782	1.0
783	1.0
784	1
785	1.0
786	1.0
787	1.0
788	1.0
789	1.0
790	1.0
791	1.0
792	1.0
793	1.0
794	1.0
795	1.0
796	1.0
797	1.0
798	1.0
799	1.0
800	1
801	1.0
802	1.0
803	1.0
804	1
805	1.0
806	1.0
807	1.0
808	1.0
809	1.0
810	1.0
811	1.0
812	1.0
813	1.0
814	1.0
815	1.0
816	1.0
817	1.0
818	1.0
819	1.0
820	1.0
821	1.0
822	1.0
823	1.0
824	1.0
825	1.0
826	1.0
827	1.0
828	1.0
829	1.0
830	1
831	1.0
832	1.0
833	1.0
834	1
835	1.0
836	1.0
837	1.0
838	1.0
839	1.0
840	1.0
841	1.0
842	1.0
843	1.0
844	1.0
845	1.0
846	1.0
847	1.0
848	1.0
849	1.0
850	1.0
851	1
852	1.0
853	1.0
854	1.0
855	1.0
856	1
857	1.0
858	1.0
859	1.0
860	1.0
861	1.0
862	1.0
863	1.0
864	1.0
865	1.0
866	1.0
867	1.0
868	1.0
869	1.0
870	1.0
871	1.0
872	1.0
873	1.0
874	1.0
875	1.0
876	1.0
877	1.0
878	1
879	1.0
880	1.0
881	1.0
882	1
883	1.0
884	1.0
885	1.0
886	1.0
887	1.0
888	1.0
889	1.0
890	1.0
891	1.0
892	1
893	1.0
894	1.0
895	1.0
896	1.0
897	1.0
898	1.0
899	1.0
900	1.0
901	1
902	1.0
903	1.0
904	1.0
905	1.0
906	1.0
907	1.0
908	1.0
909	1.0
910	1.0
911	1.0
912	1.0
913	1.0
914	1.0
915	1.0
916	1.0
917	1.0
918	1.0
919	1.0
920	1.0
921	1.0
922	1.0
923	1.0
924	1.0
925	1.0
926	1.0
927	1.0
928	1.0
929	1.0
930	1.0
931	1
932	1.0
933	1.0
934	1.0
935	1
936	1.0
937	1.0
938	1
939	1.0
940	1.0
941	1.0
942	1.0
943	1.0
944	1.0
945	1.0
946	1.0
947	1.0
948	1.0
949	1.0
950	1.0
951	1.0
952	1.0
953	1.0
954	1.0
955	1.0
956	1.0
957	1.0
958	1.0
959	1.0
960	1.0
961	1.0
962	1.0
963	1.0
964	1.0
965	1
966	1.0
967	1.0
968	1.0
969	1.0
970	1.0
971	1.0
972	1.0
973	1.0
974	1
975	1.0
976	1.0
977	1.0
978	1.0
979	1.0
980	1
981	1.0
982	1.0
983	1
984	1.0
985	1.0
986	1.0
987	1.0
988	1.0
989	1.0
990	1.0
991	1.0
992	1.0
993	1.0
994	1
995	1.0
996	1.0
997	1.0
998	1.0
999	1.0
