# Supplementary material for: AutomataGPT: Transformer‐Based Forecasting and Ruleset Inference for Two‐Dimensional Cellular Automata
Source: Adv Sci (Weinh). 2026 Apr 9;13(33):e11352. doi: 10.1002/advs.202511352 (PMC13271642; doi:10.1002/advs.202511352)
Supplement: Supplementary file 2 — Supporting File 2: advs75040‐sup‐0002‐Data.zip. [file ADVS-13-e11352-s001.zip › AutomataGPT-main/Accuracy_Testing/accuracy_csv/accuracy_epoch_20_100_ruleset_model_inverse_running_hundred_rulesets_degenerate.csv]

Sample Index	Accuracy
0	1
1	0.7222222222222222
2	1
3	0.7222222222222222
4	0.7777777777777778
5	0.7222222222222222
6	1
7	1
8	0.6111111111111112
9	1
10	0.5555555555555556
11	1
12	0.7222222222222222
13	0.7222222222222222
14	1
15	0.8888888888888888
16	1
17	0.7222222222222222
18	0.7222222222222222
19	0.7777777777777778
20	0.5
21	1
22	0.6666666666666667
23	0.8333333333333334
24	1
25	1
26	0.7222222222222222
27	1
28	0.4444444444444444
29	1
30	1
31	0.6111111111111112
32	1
33	0.7222222222222222
34	0.7222222222222222
35	1
36	0.8333333333333334
37	0.7222222222222222
38	0.7222222222222222
39	0.9444444444444444
40	0.8888888888888888
41	0.6111111111111112
42	0.9444444444444444
43	1
44	0.7777777777777778
45	1
46	1
47	1
48	1
49	0.8888888888888888
50	0
51	0.7777777777777778
52	0.9444444444444444
53	0.8333333333333334
54	0.7222222222222222
55	0.8888888888888888
56	0.6666666666666667
57	1
58	0.5555555555555556
59	0.8333333333333334
60	0.8888888888888888
61	1
62	1
63	0.6666666666666667
64	1
65	0.6666666666666667
66	0.7777777777777778
67	0.5
68	0.6666666666666667
69	1
70	0.5555555555555556
71	0.6111111111111112
72	0.7777777777777778
73	0.5555555555555556
74	0.7777777777777778
75	1
76	0.7777777777777778
77	0.8333333333333334
78	1
79	0.4444444444444444
80	0.7777777777777778
81	1
82	0.8333333333333334
83	1
84	1
85	0.7777777777777778
86	1
87	0.7777777777777778
88	0.7222222222222222
89	0.6666666666666667
90	0.6666666666666667
91	0.6666666666666667
92	0.7222222222222222
93	1
94	1
95	0.7777777777777778
96	1
97	0.7222222222222222
98	0.7777777777777778
99	1
100	0.7222222222222222
101	1
102	0.6666666666666667
103	0.6666666666666667
104	1
105	1
106	0.7222222222222222
107	1
108	0.7777777777777778
109	1
110	0.6666666666666667
111	1
112	0.7222222222222222
113	0.7777777777777778
114	0.6111111111111112
115	0.8333333333333334
116	0.6111111111111112
117	0.7777777777777778
118	0.7222222222222222
119	0.7222222222222222
120	0.7777777777777778
121	0.7777777777777778
122	0.8888888888888888
123	1
124	0.8333333333333334
125	0.7777777777777778
126	1
127	0.8888888888888888
128	0.8333333333333334
129	0.7777777777777778
130	0.7222222222222222
131	0.8333333333333334
132	0.7222222222222222
133	0.6666666666666667
134	0.9444444444444444
135	0.9444444444444444
136	1
137	0.7222222222222222
138	1
139	1
140	0.7222222222222222
141	0.7222222222222222
142	0.6111111111111112
143	0.7777777777777778
144	1
145	0.6666666666666667
146	1
147	1
148	0.6666666666666667
149	0.6666666666666667
150	0.8333333333333334
151	0.8333333333333334
152	0.8333333333333334
153	1
154	0.7222222222222222
155	0.6111111111111112
156	0.7777777777777778
157	1
158	0.8333333333333334
159	0.9444444444444444
160	1
161	0.7777777777777778
162	0.7777777777777778
163	0.7777777777777778
164	0.6666666666666667
165	0.6111111111111112
166	1
167	1
168	0.8333333333333334
169	1
170	0.6666666666666667
171	1
172	1
173	0.7777777777777778
174	0.6111111111111112
175	0.7777777777777778
176	1
177	0.7222222222222222
178	0.8333333333333334
179	0.8333333333333334
180	0.7777777777777778
181	0.8888888888888888
182	0.6111111111111112
183	0.7777777777777778
184	1
185	0.7222222222222222
186	1
187	1
188	0.6666666666666667
189	1
190	0.7777777777777778
191	0.6666666666666667
192	0.7222222222222222
193	0.7777777777777778
194	1
195	0.7222222222222222
196	0.7777777777777778
197	1
198	1
199	0.6666666666666667
