# Supplementary material for: AutomataGPT: Transformer‐Based Forecasting and Ruleset Inference for Two‐Dimensional Cellular Automata
Source: Adv Sci (Weinh). 2026 Apr 9;13(33):e11352. doi: 10.1002/advs.202511352 (PMC13271642; doi:10.1002/advs.202511352)
Supplement: Supplementary file 2 — Supporting File 2: advs75040‐sup‐0002‐Data.zip. [file ADVS-13-e11352-s001.zip › AutomataGPT-main/Accuracy_Testing/accuracy_csv/accuracy_epoch_20_100_ruleset_model_inverse_running_hundred_rulesets_gs2.csv]

Sample Index	Accuracy
0	1.0
1	0.93359375
2	1.0
3	0.9609375
4	0.99609375
5	0.9921875
6	1.0
7	1.0
8	0.96484375
9	1.0
10	0.8828125
11	1.0
12	0.921875
13	0.9140625
14	1.0
15	0.98046875
16	1.0
17	0.92578125
18	0.98046875
19	0.9609375
20	0.83984375
21	1.0
22	0.98046875
23	0.99609375
24	1.0
25	1.0
26	0.94921875
27	1.0
28	0.9921875
29	1.0
30	1.0
31	0.984375
32	1.0
33	0.9765625
34	0.98828125
35	1.0
36	0.9140625
37	0.9765625
38	0.9921875
39	0.99609375
40	0.96484375
41	0.984375
42	0.98828125
43	1.0
44	0.96484375
45	1.0
46	1.0
47	1.0
48	1.0
49	0.97265625
50	0
51	0.97265625
52	0.9921875
53	0.99609375
54	0.9921875
55	0.9921875
56	0.91796875
57	1.0
58	0.96484375
59	0.98828125
60	0.9296875
61	1.0
62	1.0
63	0.93359375
64	1.0
65	0.94921875
66	0.99609375
67	0.60546875
68	0.98046875
69	1.0
70	0.98046875
71	0.84765625
72	0.95703125
73	0.97265625
74	0.99609375
75	1.0
76	0.92578125
77	0.9453125
78	1.0
79	0.984375
80	0.95703125
81	1.0
82	0.99609375
83	1.0
84	1.0
85	0.98828125
86	1.0
87	0.9921875
88	0.96875
89	0.74609375
90	0.984375
91	0.94921875
92	0.96875
93	1.0
94	1.0
95	0.7109375
96	1.0
97	0.984375
98	0.98046875
99	1.0
100	0.984375
101	1.0
102	0.98828125
103	0.96484375
104	1.0
105	1.0
106	0.90234375
107	1.0
108	0.9921875
109	1.0
110	0.9609375
111	1.0
112	0.98046875
113	0.99609375
114	0.6796875
115	0.9921875
116	0.99609375
117	0.98828125
118	0.921875
119	0.93359375
120	0.99609375
121	0.9296875
122	0.9921875
123	1.0
124	0.92578125
125	0.96484375
126	1.0
127	0.9921875
128	0.99609375
129	0.98828125
130	0.92578125
131	0.94921875
132	0.6875
133	0.94921875
134	0.984375
135	0.99609375
136	1.0
137	0.99609375
138	1.0
139	1.0
140	0.83203125
141	0.87890625
142	0.99609375
143	0.95703125
144	1.0
145	0.98828125
146	1.0
147	1.0
148	0.9296875
149	0.9765625
150	0.984375
151	0.99609375
152	0.99609375
153	1.0
154	0.96875
155	0.9765625
156	0.98828125
157	1.0
158	0.9765625
159	0.984375
160	1.0
161	0.97265625
162	0.96875
163	0.78515625
164	0.99609375
165	0.9609375
166	1.0
167	1.0
168	0.8671875
169	1.0
170	0.95703125
171	1.0
172	1.0
173	0.98828125
174	0.515625
175	0.99609375
176	1.0
177	0.984375
178	0.953125
179	0.99609375
180	0.9921875
181	0.9921875
182	0.9921875
183	0.96484375
184	1.0
185	0.96484375
186	1.0
187	1.0
188	0.96875
189	1.0
190	0.953125
191	0.91796875
192	0.9140625
193	0.98046875
194	1.0
195	0.9921875
196	0.75390625
197	1.0
198	1.0
199	0.96875
