# Supplementary material for: AutomataGPT: Transformer‐Based Forecasting and Ruleset Inference for Two‐Dimensional Cellular Automata
Source: Adv Sci (Weinh). 2026 Apr 9;13(33):e11352. doi: 10.1002/advs.202511352 (PMC13271642; doi:10.1002/advs.202511352)
Supplement: Supplementary file 2 — Supporting File 2: advs75040‐sup‐0002‐Data.zip. [file ADVS-13-e11352-s001.zip › AutomataGPT-main/Accuracy_Testing/accuracy_csv/accuracy_epoch_50.csv]

Sample Index	Accuracy
0	1.0
1	1.0
2	1.0
3	1.0
4	1.0
5	1.0
6	1.0
7	1.0
8	1.0
9	1.0
10	1.0
11	1.0
12	1.0
13	1.0
14	1.0
15	1.0
16	1.0
17	1.0
18	1.0
19	1.0
20	1.0
21	1.0
22	1.0
23	1.0
24	1.0
25	1.0
26	1.0
27	1.0
28	1.0
29	1.0
30	1.0
31	1.0
32	1.0
33	1.0
34	1.0
35	1.0
36	1.0
37	1.0
38	1.0
39	1.0
40	1.0
41	1.0
42	1.0
43	1.0
44	1.0
45	1.0
46	1.0
47	1.0
48	1.0
49	1.0
50	1.0
51	1.0
52	1.0
53	1.0
54	1.0
55	1.0
56	1.0
57	1.0
58	1.0
59	1.0
60	1.0
61	1.0
62	1.0
63	1.0
64	1.0
65	1.0
66	1.0
67	1.0
68	1.0
69	1.0
70	1.0
71	1.0
72	1.0
73	1.0
74	1.0
75	1.0
76	1.0
77	1.0
78	1.0
79	1.0
80	1.0
81	1.0
82	1.0
83	1.0
84	1.0
85	1.0
86	1.0
87	1.0
88	1.0
89	1.0
90	1.0
91	1.0
92	1.0
93	1.0
94	1.0
95	1.0
96	1.0
97	1.0
98	1.0
99	1.0
100	1.0
101	1.0
102	1.0
103	1.0
104	1.0
105	1.0
106	1.0
107	1.0
108	1.0
109	1.0
110	1.0
111	1.0
112	1.0
113	1.0
114	1.0
115	1.0
116	1.0
117	1.0
118	1.0
119	1.0
120	1.0
121	1.0
122	1.0
123	1.0
124	1.0
125	1.0
126	1.0
127	1.0
128	1.0
129	1.0
130	1.0
131	1.0
132	1.0
133	1.0
134	1.0
135	1.0
136	1.0
137	1.0
138	1.0
139	1.0
140	1.0
141	1.0
142	1.0
143	1.0
144	1.0
145	1.0
146	1.0
147	1.0
148	1.0
149	1.0
150	1.0
151	0.99609375
152	1.0
153	1.0
154	1.0
155	1.0
156	1.0
157	1.0
158	1.0
159	1.0
160	1.0
161	1.0
162	1.0
163	1.0
164	1.0
165	1.0
166	1.0
167	1.0
168	1.0
169	1.0
170	1.0
171	1.0
172	1.0
173	1.0
174	1.0
175	1.0
176	1.0
177	1.0
178	1.0
179	1.0
180	1.0
181	1.0
182	1.0
183	1.0
184	1.0
185	1.0
186	1.0
187	1.0
188	1.0
189	1.0
190	1.0
191	1.0
192	1.0
193	1.0
194	1.0
195	1.0
196	1.0
197	1.0
198	1.0
199	1.0
