# Supplementary material for: AutomataGPT: Transformer‐Based Forecasting and Ruleset Inference for Two‐Dimensional Cellular Automata
Source: Adv Sci (Weinh). 2026 Apr 9;13(33):e11352. doi: 10.1002/advs.202511352 (PMC13271642; doi:10.1002/advs.202511352)
Supplement: Supplementary file 2 — Supporting File 2: advs75040‐sup‐0002‐Data.zip. [file ADVS-13-e11352-s001.zip › AutomataGPT-main/Accuracy_Testing/accuracy_csv/accuracy_epoch_50_10_ruleset_model_inverse_running_hundred_rulesets.csv]

Sample Index	Accuracy
0	0.8518518518518519
1	0.8518518518518519
2	0.8024691358024691
3	0.8024691358024691
4	0.8024691358024691
5	0.7901234567901234
6	0.7777777777777778
7	0.7283950617283951
8	0.7777777777777778
9	0.7777777777777778
10	0.7283950617283951
11	0.7160493827160495
12	0.8518518518518519
13	0.8518518518518519
14	0.8395061728395061
15	0.8024691358024691
16	0.8024691358024691
17	0.8518518518518519
18	0.8024691358024691
19	0.7283950617283951
20	0.8271604938271605
21	0.8024691358024691
22	0.8765432098765432
23	0.8518518518518519
24	0.8024691358024691
25	0.8271604938271605
26	0.8271604938271605
27	0.7777777777777778
28	0.7777777777777778
29	0.8024691358024691
30	0.7777777777777778
31	0.8024691358024691
32	0.7777777777777778
33	0.7777777777777778
34	0.8518518518518519
35	0.8518518518518519
36	0.8518518518518519
37	0.8518518518518519
38	0.8641975308641976
39	0.8148148148148149
40	0.8271604938271605
41	0.8271604938271605
42	0.8271604938271605
43	0.8765432098765432
44	0.8641975308641976
45	0.8024691358024691
46	0.8765432098765432
47	0.8271604938271605
48	0.8518518518518519
49	0.8518518518518519
50	0.7901234567901234
51	0.7283950617283951
52	0.8641975308641976
53	0.8518518518518519
54	0.8271604938271605
55	0.8148148148148149
56	0.7777777777777778
57	0.7777777777777778
58	0.7283950617283951
59	0.8518518518518519
60	0.8888888888888888
61	0.8888888888888888
62	0.8024691358024691
63	0.7777777777777778
64	0.8518518518518519
65	0.8518518518518519
66	0.8765432098765432
67	0.8765432098765432
68	0.8765432098765432
69	0.8765432098765432
70	0.7530864197530864
71	0.7530864197530864
72	0.7530864197530864
73	0.8024691358024691
74	0.8765432098765432
75	0.7654320987654322
76	0.7530864197530864
77	0.7407407407407407
78	0.8271604938271605
79	0.8024691358024691
80	0.7777777777777778
81	0.8024691358024691
82	0.7777777777777778
83	0.8518518518518519
84	0.8518518518518519
85	0.7901234567901234
86	0.7777777777777778
87	0.8271604938271605
88	0.7777777777777778
89	0.7777777777777778
90	0.7654320987654322
91	0.8765432098765432
92	0.8271604938271605
93	0.8765432098765432
94	0.8271604938271605
95	0.8271604938271605
96	0.7283950617283951
97	0.6790123456790124
98	0.8148148148148149
99	0.8024691358024691
100	0.8641975308641976
101	0.8765432098765432
102	0.8271604938271605
103	0.7777777777777778
104	0.8024691358024691
105	0.6296296296296297
106	0.7283950617283951
107	0.7777777777777778
108	0.7777777777777778
109	0.7777777777777778
110	0.7037037037037037
111	0.7037037037037037
112	0.7037037037037037
113	0.8271604938271605
114	0.8888888888888888
115	0.7777777777777778
116	0.8518518518518519
117	0.8518518518518519
118	0.8271604938271605
119	0.8271604938271605
120	0.8765432098765432
121	0.8024691358024691
122	0.7777777777777778
123	0.8271604938271605
124	0.7901234567901234
125	0.8024691358024691
126	0.7530864197530864
127	0.8271604938271605
128	0.7777777777777778
129	0.8024691358024691
130	0.7654320987654322
131	0.7777777777777778
132	0.8271604938271605
133	0.8518518518518519
134	0.8641975308641976
135	0.8271604938271605
136	0.8148148148148149
137	0.7901234567901234
138	0.7777777777777778
139	0.8518518518518519
140	0.7283950617283951
141	0.691358024691358
142	0.7901234567901234
143	0.9259259259259259
144	0.9259259259259259
145	0.9259259259259259
146	0.7283950617283951
147	0.7777777777777778
148	0.8271604938271605
149	0.8024691358024691
150	0.8518518518518519
151	0.8024691358024691
152	0.8765432098765432
153	0.8518518518518519
154	0.7530864197530864
155	0.8518518518518519
156	0.8024691358024691
157	0.8024691358024691
158	0.8024691358024691
159	0.8024691358024691
160	0.7777777777777778
161	0.8271604938271605
162	0.8765432098765432
163	0.8765432098765432
164	0.7777777777777778
165	0.7777777777777778
166	0.8518518518518519
167	0.7777777777777778
168	0.8518518518518519
169	0.7777777777777778
170	0.9012345679012346
171	0.9012345679012346
172	0.7530864197530864
173	0.8024691358024691
174	0.7654320987654322
175	0.8518518518518519
176	0.7283950617283951
177	0.8271604938271605
178	0.7407407407407407
179	0.7777777777777778
180	0.8518518518518519
181	0.8518518518518519
182	0.8271604938271605
183	0.7283950617283951
184	0.8271604938271605
185	0.7037037037037037
186	0.8024691358024691
187	0.8518518518518519
188	0.8518518518518519
189	0.8024691358024691
190	0.8024691358024691
191	0.8518518518518519
192	0.7160493827160495
193	0.7283950617283951
194	0.8271604938271605
195	0.8271604938271605
196	0.7530864197530864
197	0.8765432098765432
198	0.8024691358024691
199	0.7777777777777778
