# Supplementary material for: AutomataGPT: Transformer‐Based Forecasting and Ruleset Inference for Two‐Dimensional Cellular Automata
Source: Adv Sci (Weinh). 2026 Apr 9;13(33):e11352. doi: 10.1002/advs.202511352 (PMC13271642; doi:10.1002/advs.202511352)
Supplement: Supplementary file 2 — Supporting File 2: advs75040‐sup‐0002‐Data.zip. [file ADVS-13-e11352-s001.zip › AutomataGPT-main/Accuracy_Testing/accuracy_csv/accuracy_epoch_50_10_ruleset_model_inverse_running_hundred_rulesets_degenerate.csv]

Sample Index	Accuracy
0	1
1	0.6666666666666667
2	0.5555555555555556
3	0.5555555555555556
4	0.5555555555555556
5	0
6	0.5
7	0.38888888888888884
8	0.5
9	1
10	0.38888888888888884
11	0
12	0.6666666666666667
13	0.6666666666666667
14	0
15	0.5555555555555556
16	0.5555555555555556
17	0.6666666666666667
18	0.5555555555555556
19	0.38888888888888884
20	0.6111111111111112
21	0.5555555555555556
22	0.7222222222222222
23	0.6666666666666667
24	1
25	0.6111111111111112
26	0.6111111111111112
27	0.5
28	0.5
29	0.5555555555555556
30	0
31	0.5555555555555556
32	0.5
33	0.5
34	0.6666666666666667
35	0.6666666666666667
36	0.6666666666666667
37	0.6666666666666667
38	0
39	0
40	0.6111111111111112
41	0.6111111111111112
42	0.6111111111111112
43	0.7222222222222222
44	0
45	0.5555555555555556
46	0.7222222222222222
47	0.6111111111111112
48	0.6666666666666667
49	0.6666666666666667
50	0
51	0.38888888888888884
52	0
53	0.6666666666666667
54	0.6111111111111112
55	0
56	0
57	1
58	0.38888888888888884
59	0.6666666666666667
60	0
61	0
62	0.5555555555555556
63	0
64	1
65	0.6666666666666667
66	0.7222222222222222
67	0.7222222222222222
68	0.7222222222222222
69	0.7222222222222222
70	0.4444444444444444
71	0.4444444444444444
72	0.4444444444444444
73	0
74	0.7222222222222222
75	0
76	0.4444444444444444
77	0
78	0.6111111111111112
79	0.5555555555555556
80	0.5
81	0.5555555555555556
82	0.5
83	0.6666666666666667
84	0.6666666666666667
85	0
86	0.5
87	0.6111111111111112
88	0.5
89	0.5
90	0
91	0.7222222222222222
92	0.6111111111111112
93	0.7222222222222222
94	0.6111111111111112
95	0.6111111111111112
96	0.38888888888888884
97	0.2777777777777778
98	0
99	0.5555555555555556
100	0
101	1
102	0.6111111111111112
103	0.5
104	0.5555555555555556
105	0.16666666666666663
106	0.38888888888888884
107	1
108	0.5
109	0.5
110	0.33333333333333337
111	0.33333333333333337
112	0.33333333333333337
113	0.6111111111111112
114	0
115	0.5
116	1
117	0.6666666666666667
118	0.6111111111111112
119	0.6111111111111112
120	0.7222222222222222
121	0.5555555555555556
122	0
123	0.6111111111111112
124	0
125	0.5555555555555556
126	0.4444444444444444
127	0.6111111111111112
128	0.5
129	0
130	0
131	0.5
132	0.6111111111111112
133	0.6666666666666667
134	0
135	0.6111111111111112
136	0
137	0
138	0.5
139	1
140	0.38888888888888884
141	0
142	0
143	0.8333333333333334
144	0.8333333333333334
145	0.8333333333333334
146	0.38888888888888884
147	0.5
148	0.6111111111111112
149	0.5555555555555556
150	0.6666666666666667
151	0.5555555555555556
152	0
153	0.6666666666666667
154	0.4444444444444444
155	0.6666666666666667
156	0.5555555555555556
157	1
158	0.5555555555555556
159	0.5555555555555556
160	1
161	0.6111111111111112
162	0.7222222222222222
163	0.7222222222222222
164	0.5
165	0.5
166	0.6666666666666667
167	0.5
168	0.6666666666666667
169	0.5
170	0.7777777777777778
171	0.7777777777777778
172	0.4444444444444444
173	0.5555555555555556
174	0
175	0
176	0.38888888888888884
177	0.6111111111111112
178	0
179	0.5
180	0.6666666666666667
181	0.6666666666666667
182	0.6111111111111112
183	0.38888888888888884
184	0.6111111111111112
185	0
186	1
187	1
188	0.6666666666666667
189	0.5555555555555556
190	0.5555555555555556
191	0.6666666666666667
192	0
193	0.38888888888888884
194	0.6111111111111112
195	0.6111111111111112
196	0.4444444444444444
197	0.7222222222222222
198	0.5555555555555556
199	0.5
