# Supplementary material for: AutomataGPT: Transformer‐Based Forecasting and Ruleset Inference for Two‐Dimensional Cellular Automata
Source: Adv Sci (Weinh). 2026 Apr 9;13(33):e11352. doi: 10.1002/advs.202511352 (PMC13271642; doi:10.1002/advs.202511352)
Supplement: Supplementary file 2 — Supporting File 2: advs75040‐sup‐0002‐Data.zip. [file ADVS-13-e11352-s001.zip › AutomataGPT-main/Accuracy_Testing/accuracy_csv/accuracy_epoch_50_10_ruleset_model_inverse_running_hundred_rulesets_gs2.csv]

Sample Index	Accuracy
0	1.0
1	0.89453125
2	0.9140625
3	0.640625
4	0.78125
5	0
6	0.97265625
7	0.62890625
8	0.96875
9	1.0
10	0.85546875
11	0
12	0.8046875
13	0.796875
14	0
15	0.6796875
16	0.98828125
17	0.83984375
18	0.4921875
19	0.578125
20	0.8828125
21	0.9609375
22	0.75
23	0.90625
24	1.0
25	0.99609375
26	0.74609375
27	0.77734375
28	0.828125
29	0.77734375
30	0
31	0.890625
32	0.53125
33	0.65234375
34	0.72265625
35	0.94921875
36	0.6875
37	0.96875
38	0
39	0
40	0.91015625
41	0.9453125
42	0.8203125
43	0.98828125
44	0
45	0.8671875
46	0.765625
47	0.98828125
48	0.76953125
49	0.671875
50	0
51	0.6015625
52	0
53	0.609375
54	0.953125
55	0
56	0
57	1.0
58	0.30078125
59	0.75390625
60	0
61	0
62	0.875
63	0
64	1.0
65	0.49609375
66	0.6171875
67	0.953125
68	0.88671875
69	0.7421875
70	0.3203125
71	0.79296875
72	0.58203125
73	0
74	0.875
75	0
76	0.6953125
77	0
78	0.09765625
79	0.9375
80	0.66015625
81	0.984375
82	0.6171875
83	0.99609375
84	0.9140625
85	0
86	0.99609375
87	0.8984375
88	0.66796875
89	0.63671875
90	0
91	0.76953125
92	0.52734375
93	0.9765625
94	0.8125
95	0.55859375
96	0.98828125
97	0.10546875
98	0
99	0.4453125
100	0
101	1.0
102	0.89453125
103	0.44921875
104	0.9921875
105	0.03125
106	0.3828125
107	1.0
108	0.953125
109	0.9609375
110	0.421875
111	0.46484375
112	0.3359375
113	0.84765625
114	0
115	0.73046875
116	1.0
117	0.96484375
118	0.68359375
119	0.68359375
120	0.89453125
121	0.64453125
122	0
123	0.9375
124	0
125	0.5546875
126	0.22265625
127	0.8671875
128	0.53125
129	0
130	0
131	0.71875
132	0.66015625
133	0.97265625
134	0
135	0.5625
136	0
137	0
138	0.9453125
139	1.0
140	0.84375
141	0
142	0
143	0.82421875
144	0.9765625
145	0.95703125
146	0.90234375
147	0.96875
148	0.8359375
149	0.94140625
150	0.6953125
151	0.7734375
152	0
153	0.98828125
154	0.60546875
155	0.8984375
156	0.6015625
157	1.0
158	0.734375
159	0.64453125
160	1.0
161	0.765625
162	0.89453125
163	0.92578125
164	0.87890625
165	0.7734375
166	0.98046875
167	0.69140625
168	0.89453125
169	0.9609375
170	0.875
171	0.9453125
172	0.93359375
173	0.5546875
174	0
175	0
176	0.84765625
177	0.625
178	0
179	0.65625
180	0.78125
181	0.71875
182	0.91015625
183	0.4296875
184	0.96875
185	0
186	1.0
187	1.0
188	0.609375
189	0.8984375
190	0.703125
191	0.81640625
192	0
193	0.484375
194	0.78125
195	0.5625
196	0.6484375
197	0.97265625
198	0.97265625
199	0.390625
