# Supplementary material for: AutomataGPT: Transformer‐Based Forecasting and Ruleset Inference for Two‐Dimensional Cellular Automata
Source: Adv Sci (Weinh). 2026 Apr 9;13(33):e11352. doi: 10.1002/advs.202511352 (PMC13271642; doi:10.1002/advs.202511352)
Supplement: Supplementary file 2 — Supporting File 2: advs75040‐sup‐0002‐Data.zip. [file ADVS-13-e11352-s001.zip › AutomataGPT-main/Accuracy_Testing/accuracy_csv/accuracy_epoch_50_10_ruleset_model_running_hundred_rulesets.csv]

Sample Index	Accuracy
0	1.0
1	0.89453125
2	0.015625
3	0.60546875
4	0.453125
5	0.87890625
6	0.46484375
7	0.03125
8	0.96484375
9	0.98828125
10	0.58984375
11	0.55859375
12	0.75
13	0.703125
14	0.7421875
15	0.69921875
16	0.83203125
17	0.85546875
18	0.3203125
19	0.59765625
20	0.8046875
21	0.703125
22	0.7578125
23	0.48828125
24	0.71875
25	0.96484375
26	0.43359375
27	0.74609375
28	0.41796875
29	0.8203125
30	0.23828125
31	0.26171875
32	0.640625
33	0.625
34	0.34375
35	0.94921875
36	0.6875
37	0.96875
38	0.6640625
39	0.76171875
40	0.53125
41	0.89453125
42	0.79296875
43	0.98828125
44	0.51953125
45	0.83984375
46	0.82421875
47	0.87890625
48	0.375
49	0.609375
50	0.41796875
51	0.5546875
52	0.70703125
53	0.7109375
54	0.96484375
55	0.45703125
56	0.515625
57	1.0
58	0.2734375
59	0.515625
60	0.73828125
61	0.71875
62	0.39453125
63	0.48046875
64	0.98046875
65	0.6171875
66	0.4296875
67	0.765625
68	0.88671875
69	0.7421875
70	0.3828125
71	0.62109375
72	0.73828125
73	0.8125
74	0.87890625
75	0.37109375
76	0.328125
77	0.5390625
78	0.515625
79	0.53515625
80	0.625
81	0.8125
82	0.6015625
83	0.98828125
84	0.83984375
85	0.7109375
86	0.94921875
87	0.69921875
88	0.46484375
89	0.44921875
90	0.34375
91	0.76953125
92	0.53515625
93	0.703125
94	0.59375
95	0.51953125
96	0.7109375
97	0.31640625
98	0.16796875
99	0.15234375
100	0.734375
101	0.921875
102	0.62109375
103	0.30078125
104	0.859375
105	0.59375
106	0.42578125
107	0.0234375
108	0.9140625
109	0.8984375
110	0.15234375
111	0.4296875
112	0.56640625
113	0.4375
114	0.640625
115	0.7734375
116	0.99609375
117	0.9609375
118	0.59375
119	0.57421875
120	0.55859375
121	0.62890625
122	0.453125
123	0.7734375
124	0.4921875
125	0.51953125
126	0.640625
127	0.79296875
128	0.49609375
129	0.609375
130	0.7109375
131	0.54296875
132	0.78515625
133	0.73828125
134	0.609375
135	0.33984375
136	0.92578125
137	0.875
138	0.86328125
139	1.0
140	0.57421875
141	0.52734375
142	0.7421875
143	0.82421875
144	0.9765625
145	0.95703125
146	0.8046875
147	0.0
148	0.74609375
149	0.73046875
150	0.6953125
151	0.5546875
152	0.80859375
153	0.84375
154	0.44140625
155	0.79296875
156	0.6015625
157	0.03125
158	0.58203125
159	0.5
160	0.0078125
161	0.77734375
162	0.890625
163	0.91015625
164	0.64453125
165	0.59765625
166	0.9453125
167	0.67578125
168	0.671875
169	0.41796875
170	0.85546875
171	0.95703125
172	0.9609375
173	0.609375
174	0.4140625
175	0.78515625
176	0.83984375
177	0.5
178	0.66015625
179	0.44140625
180	0.83203125
181	0.72265625
182	0.85546875
183	0.5
184	0.984375
185	0.75
186	0.9375
187	0.71484375
188	0.34765625
189	0.67578125
190	0.44140625
191	0.48828125
192	0.4765625
193	0.1875
194	0.4921875
195	0.44140625
196	0.6953125
197	0.58984375
198	0.8671875
199	0.71875
