# Supplementary material for: AutomataGPT: Transformer‐Based Forecasting and Ruleset Inference for Two‐Dimensional Cellular Automata
Source: Adv Sci (Weinh). 2026 Apr 9;13(33):e11352. doi: 10.1002/advs.202511352 (PMC13271642; doi:10.1002/advs.202511352)
Supplement: Supplementary file 2 — Supporting File 2: advs75040‐sup‐0002‐Data.zip. [file ADVS-13-e11352-s001.zip › AutomataGPT-main/Accuracy_Testing/accuracy_csv/accuracy_epoch_50_2_inverse_val_degen.csv]

Sample Index	Accuracy
0	1.0
1	1.0
2	1.0
3	1.0
4	1.0
5	1.0
6	1.0
7	1.0
8	1.0
9	1.0
10	1.0
11	1.0
12	1.0
13	1.0
14	1.0
15	1.0
16	1.0
17	1.0
18	1.0
19	1.0
20	1.0
21	1.0
22	1.0
23	1.0
24	1.0
25	1.0
26	1.0
27	1.0
28	1.0
29	1.0
30	1.0
31	1.0
32	1.0
33	1.0
34	1.0
35	1.0
36	1.0
37	1.0
38	1.0
39	1.0
40	1.0
41	1.0
42	1.0
43	1.0
44	1.0
45	1.0
46	1.0
47	1.0
48	1.0
49	1.0
50	1.0
51	1.0
52	1.0
53	1.0
54	1.0
55	1.0
56	1.0
57	1.0
58	1.0
59	1.0
60	1.0
61	1.0
62	1.0
63	1.0
64	1.0
65	1.0
66	1.0
67	1.0
68	1.0
69	1.0
70	1.0
71	1.0
72	1.0
73	1.0
74	1.0
75	1.0
76	1.0
77	1.0
78	1.0
79	1.0
80	1.0
81	1.0
82	1.0
83	1.0
84	1.0
85	1.0
86	1.0
87	1.0
88	1.0
89	1.0
90	1.0
91	1.0
92	1.0
93	1.0
94	1.0
95	1.0
96	1.0
97	1.0
98	1.0
99	1.0
100	1.0
101	1.0
102	1.0
103	1.0
104	1.0
105	1.0
106	1.0
107	1.0
108	1.0
109	1.0
110	1.0
111	1.0
112	1.0
113	1.0
114	1.0
115	1.0
116	1.0
117	1.0
118	1.0
119	1.0
120	1.0
121	1.0
122	1.0
123	1.0
124	1.0
125	1.0
126	1.0
127	1.0
128	1.0
129	1.0
130	1.0
131	1.0
132	1.0
133	1.0
134	1.0
135	1.0
136	1.0
137	1.0
138	1.0
139	1.0
140	1.0
141	1.0
142	1.0
143	1.0
144	1.0
145	1.0
146	1.0
147	1.0
148	1.0
149	1.0
150	1.0
151	1.0
152	1.0
153	1.0
154	1.0
155	1.0
156	1.0
157	1.0
158	1.0
159	1.0
160	1.0
161	1.0
162	1.0
163	1.0
164	1.0
165	1.0
166	1.0
167	1.0
168	1.0
169	1.0
170	1.0
171	1.0
172	1.0
173	1.0
174	1.0
175	1.0
176	1.0
177	1.0
178	1.0
179	1.0
180	1.0
181	1.0
182	1.0
183	1.0
184	1.0
185	1.0
186	1.0
187	1.0
188	1.0
189	1.0
190	1.0
191	1.0
192	1.0
193	1.0
194	1.0
195	1.0
196	1.0
197	1.0
198	1.0
199	1.0
