# Supplementary material for: AutomataGPT: Transformer‐Based Forecasting and Ruleset Inference for Two‐Dimensional Cellular Automata
Source: Adv Sci (Weinh). 2026 Apr 9;13(33):e11352. doi: 10.1002/advs.202511352 (PMC13271642; doi:10.1002/advs.202511352)
Supplement: Supplementary file 2 — Supporting File 2: advs75040‐sup‐0002‐Data.zip. [file ADVS-13-e11352-s001.zip › AutomataGPT-main/Accuracy_Testing/accuracy_csv/accuracy_epoch_50_2_ruleset_model_inverse_running_hundred_rulesets.csv]

Sample Index	Accuracy
0	0.7530864197530864
1	0.8024691358024691
2	0.7530864197530864
3	0.7530864197530864
4	0.8024691358024691
5	0.7777777777777778
6	0.8271604938271605
7	0.8271604938271605
8	0.8271604938271605
9	0.8271604938271605
10	0.8271604938271605
11	0.8271604938271605
12	0.7283950617283951
13	0.7283950617283951
14	0.8518518518518519
15	0.8518518518518519
16	0.7530864197530864
17	0.7037037037037037
18	0.7283950617283951
19	0.7283950617283951
20	0.7283950617283951
21	0.7283950617283951
22	0.6790123456790124
23	0.6790123456790124
24	0.7283950617283951
25	0.8765432098765432
26	0.7283950617283951
27	0.7283950617283951
28	0.8024691358024691
29	0.8024691358024691
30	0.8271604938271605
31	0.8271604938271605
32	0.7283950617283951
33	0.7283950617283951
34	0.7530864197530864
35	0.7530864197530864
36	0.7037037037037037
37	0.8024691358024691
38	0.7283950617283951
39	0.7283950617283951
40	0.7777777777777778
41	0.7777777777777778
42	0.7283950617283951
43	0.7283950617283951
44	0.7530864197530864
45	0.8024691358024691
46	0.7407407407407407
47	0.6790123456790124
48	0.7530864197530864
49	0.7530864197530864
50	0.8271604938271605
51	0.8271604938271605
52	0.8024691358024691
53	0.8024691358024691
54	0.7283950617283951
55	0.7777777777777778
56	0.7777777777777778
57	0.8271604938271605
58	0.8271604938271605
59	0.8271604938271605
60	0.8024691358024691
61	0.8024691358024691
62	0.7777777777777778
63	0.7777777777777778
64	0.7777777777777778
65	0.7777777777777778
66	0.8271604938271605
67	0.8271604938271605
68	0.7777777777777778
69	0.6790123456790124
70	0.7037037037037037
71	0.7530864197530864
72	0.8024691358024691
73	0.8024691358024691
74	0.8024691358024691
75	0.8024691358024691
76	0.8518518518518519
77	0.8518518518518519
78	0.8271604938271605
79	0.7283950617283951
80	0.7283950617283951
81	0.7283950617283951
82	0.6790123456790124
83	0.6790123456790124
84	0.7037037037037037
85	0.7530864197530864
86	0.7777777777777778
87	0.6790123456790124
88	0.8271604938271605
89	0.8271604938271605
90	0.7283950617283951
91	0.7283950617283951
92	0.8271604938271605
93	0.8271604938271605
94	0.7777777777777778
95	0.7777777777777778
96	0.7777777777777778
97	0.8148148148148149
98	0.7283950617283951
99	0.7283950617283951
100	0.7777777777777778
101	0.7777777777777778
102	0.7530864197530864
103	0.7407407407407407
104	0.7777777777777778
105	0.8271604938271605
106	0.7777777777777778
107	0.7777777777777778
108	0.7901234567901234
109	0.7777777777777778
110	0.8024691358024691
111	0.8024691358024691
112	0.654320987654321
113	0.654320987654321
114	0.7283950617283951
115	0.7283950617283951
116	0.7037037037037037
117	0.7037037037037037
118	0.7777777777777778
119	0.7777777777777778
120	0.7530864197530864
121	0.7530864197530864
122	0.7283950617283951
123	0.7777777777777778
124	0.8024691358024691
125	0.8024691358024691
126	0.8518518518518519
127	0.8518518518518519
128	0.8271604938271605
129	0.8271604938271605
130	0.7777777777777778
131	0.7777777777777778
132	0.6790123456790124
133	0.6790123456790124
134	0.7530864197530864
135	0.7530864197530864
136	0.8271604938271605
137	0.8271604938271605
138	0.7530864197530864
139	0.7777777777777778
140	0.8024691358024691
141	0.8024691358024691
142	0.7777777777777778
143	0.7777777777777778
144	0.7283950617283951
145	0.8271604938271605
146	0.7530864197530864
147	0.7530864197530864
148	0.7037037037037037
149	0.7037037037037037
150	0.7530864197530864
151	0.7654320987654322
152	0.8271604938271605
153	0.8271604938271605
154	0.8518518518518519
155	0.8024691358024691
156	0.7530864197530864
157	0.7530864197530864
158	0.8518518518518519
159	0.8518518518518519
160	0.7777777777777778
161	0.7777777777777778
162	0.7283950617283951
163	0.7283950617283951
164	0.7530864197530864
165	0.7530864197530864
166	0.7777777777777778
167	0.8271604938271605
168	0.7530864197530864
169	0.7530864197530864
170	0.8518518518518519
171	0.8024691358024691
172	0.7037037037037037
173	0.654320987654321
174	0.7777777777777778
175	0.7777777777777778
176	0.8271604938271605
177	0.7777777777777778
178	0.7777777777777778
179	0.8271604938271605
180	0.7530864197530864
181	0.7530864197530864
182	0.7283950617283951
183	0.7283950617283951
184	0.7407407407407407
185	0.7530864197530864
186	0.7530864197530864
187	0.7530864197530864
188	0.8518518518518519
189	0.8518518518518519
190	0.7530864197530864
191	0.7530864197530864
192	0.7777777777777778
193	0.7777777777777778
194	0.7777777777777778
195	0.7654320987654322
196	0.8024691358024691
197	0.8024691358024691
198	0.8024691358024691
199	0.8024691358024691
