# Supplementary material for: AutomataGPT: Transformer‐Based Forecasting and Ruleset Inference for Two‐Dimensional Cellular Automata
Source: Adv Sci (Weinh). 2026 Apr 9;13(33):e11352. doi: 10.1002/advs.202511352 (PMC13271642; doi:10.1002/advs.202511352)
Supplement: Supplementary file 2 — Supporting File 2: advs75040‐sup‐0002‐Data.zip. [file ADVS-13-e11352-s001.zip › AutomataGPT-main/Accuracy_Testing/accuracy_csv/accuracy_epoch_50_2_ruleset_model_inverse_running_hundred_rulesets_degenerate.csv]

Sample Index	Accuracy
0	0.4444444444444444
1	0.5555555555555556
2	0.4444444444444444
3	0.4444444444444444
4	0.5555555555555556
5	0
6	0.6111111111111112
7	0.6111111111111112
8	0.6111111111111112
9	0.6111111111111112
10	0.6111111111111112
11	0.6111111111111112
12	0.38888888888888884
13	0.38888888888888884
14	0.6666666666666667
15	0.6666666666666667
16	0.4444444444444444
17	0.33333333333333337
18	0.38888888888888884
19	0.38888888888888884
20	0.38888888888888884
21	0.38888888888888884
22	0
23	0.2777777777777778
24	0.38888888888888884
25	0.7222222222222222
26	0.38888888888888884
27	0.38888888888888884
28	0.5555555555555556
29	0.5555555555555556
30	0.6111111111111112
31	0.6111111111111112
32	0.38888888888888884
33	0.38888888888888884
34	0.4444444444444444
35	0.4444444444444444
36	0.33333333333333337
37	0.5555555555555556
38	0.38888888888888884
39	0.38888888888888884
40	0.5
41	0.5
42	0.38888888888888884
43	0.38888888888888884
44	0.4444444444444444
45	0.5555555555555556
46	0
47	0.2777777777777778
48	0.4444444444444444
49	0.4444444444444444
50	0.6111111111111112
51	0.6111111111111112
52	0.5555555555555556
53	0.5555555555555556
54	0
55	0.5
56	0.5
57	0.6111111111111112
58	0.6111111111111112
59	0.6111111111111112
60	0.5555555555555556
61	0.5555555555555556
62	0.5
63	0.5
64	0.5
65	0.5
66	0.6111111111111112
67	0.6111111111111112
68	0.5
69	0.2777777777777778
70	0.33333333333333337
71	0.4444444444444444
72	0.5555555555555556
73	0.5555555555555556
74	0.5555555555555556
75	0.5555555555555556
76	0.6666666666666667
77	0.6666666666666667
78	0.6111111111111112
79	0.38888888888888884
80	0.38888888888888884
81	0.38888888888888884
82	0.2777777777777778
83	0.2777777777777778
84	0.33333333333333337
85	0.4444444444444444
86	0.5
87	0.2777777777777778
88	0.6111111111111112
89	0.6111111111111112
90	0.38888888888888884
91	0.38888888888888884
92	0.6111111111111112
93	0.6111111111111112
94	0.5
95	0.5
96	0.5
97	0
98	0.38888888888888884
99	0.38888888888888884
100	0.5
101	0.5
102	0.4444444444444444
103	0
104	0.5
105	0.6111111111111112
106	0.5
107	0.5
108	0
109	0
110	0.5555555555555556
111	0.5555555555555556
112	0.2222222222222222
113	0.2222222222222222
114	0.38888888888888884
115	0.38888888888888884
116	0.33333333333333337
117	0.33333333333333337
118	0.5
119	0.5
120	0.4444444444444444
121	0.4444444444444444
122	0.38888888888888884
123	0.5
124	0.5555555555555556
125	0.5555555555555556
126	0.6666666666666667
127	0.6666666666666667
128	0.6111111111111112
129	0.6111111111111112
130	0.5
131	0.5
132	0.2777777777777778
133	0.2777777777777778
134	0.4444444444444444
135	0.4444444444444444
136	0.6111111111111112
137	0.6111111111111112
138	0
139	1
140	0.5555555555555556
141	0.5555555555555556
142	0.5
143	0.5
144	0.38888888888888884
145	0.6111111111111112
146	0.4444444444444444
147	0.4444444444444444
148	0.33333333333333337
149	0
150	0.4444444444444444
151	0
152	0.6111111111111112
153	0.6111111111111112
154	0.6666666666666667
155	0
156	0.4444444444444444
157	1
158	0.6666666666666667
159	0.6666666666666667
160	1
161	0.5
162	0.38888888888888884
163	0.38888888888888884
164	0.4444444444444444
165	0.4444444444444444
166	0.5
167	0.6111111111111112
168	0.4444444444444444
169	0.4444444444444444
170	0.6666666666666667
171	0.5555555555555556
172	0.33333333333333337
173	0.2222222222222222
174	0.5
175	0.5
176	0.6111111111111112
177	0.5
178	0.5
179	0.6111111111111112
180	0
181	0.4444444444444444
182	0.38888888888888884
183	0.38888888888888884
184	0
185	0.4444444444444444
186	0.4444444444444444
187	0.4444444444444444
188	0.6666666666666667
189	0.6666666666666667
190	0.4444444444444444
191	0.4444444444444444
192	0.5
193	0.5
194	0.5
195	0
196	0.5555555555555556
197	0.5555555555555556
198	0.5555555555555556
199	0.5555555555555556
