# Supplementary material for: AutomataGPT: Transformer‐Based Forecasting and Ruleset Inference for Two‐Dimensional Cellular Automata
Source: Adv Sci (Weinh). 2026 Apr 9;13(33):e11352. doi: 10.1002/advs.202511352 (PMC13271642; doi:10.1002/advs.202511352)
Supplement: Supplementary file 2 — Supporting File 2: advs75040‐sup‐0002‐Data.zip. [file ADVS-13-e11352-s001.zip › AutomataGPT-main/Accuracy_Testing/accuracy_csv/accuracy_epoch_50_2_ruleset_model_inverse_running_hundred_rulesets_gs2.csv]

Sample Index	Accuracy
0	0.69140625
1	0.4296875
2	0.97265625
3	0.28125
4	0.56640625
5	0
6	0.40625
7	0.91796875
8	0.66015625
9	0.90625
10	0.52734375
11	0.65234375
12	0.328125
13	0.33984375
14	0.3984375
15	0.69921875
16	0.50390625
17	0.21875
18	0.43359375
19	0.21875
20	0.1953125
21	0.921875
22	0
23	0.44140625
24	0.046875
25	0.99609375
26	0.29296875
27	0.97265625
28	0.79296875
29	0.65234375
30	0.328125
31	0.31640625
32	0.41796875
33	0.46484375
34	0.36328125
35	0.7109375
36	0.3203125
37	0.6953125
38	0.16015625
39	0.25
40	0.19921875
41	0.4296875
42	0.46484375
43	0.01171875
44	0.3359375
45	0.59765625
46	0
47	0.1328125
48	0.4609375
49	0.55078125
50	0.62890625
51	0.8984375
52	0.66796875
53	0.5859375
54	0
55	0.48046875
56	0.8515625
57	0.71484375
58	0.64453125
59	0.5859375
60	0.54296875
61	0.41015625
62	0.015625
63	0.5546875
64	0.015625
65	0.83984375
66	0.640625
67	0.859375
68	0.50390625
69	0.57421875
70	0.56640625
71	0.41015625
72	0.35546875
73	0.89453125
74	0.5
75	0.55859375
76	0.36328125
77	0.62890625
78	0.79296875
79	0.5234375
80	0.12890625
81	0.734375
82	0.2421875
83	0.03125
84	0.4921875
85	0.2109375
86	0.57421875
87	0.25
88	0.64453125
89	0.6171875
90	0.8046875
91	0.40625
92	0.609375
93	0.44140625
94	0.47265625
95	0.5234375
96	0.04296875
97	0
98	0.51953125
99	0.4765625
100	0.5625
101	0.53125
102	0.42578125
103	0
104	0.0234375
105	0.796875
106	0.359375
107	0.69921875
108	0
109	0
110	0.49609375
111	0.83203125
112	0.3515625
113	0.3125
114	0.3515625
115	0.53515625
116	0.6640625
117	0.3984375
118	0.61328125
119	0.62890625
120	0.375
121	0.66796875
122	0.44921875
123	0.05859375
124	0.515625
125	0.4140625
126	0.84375
127	0.609375
128	0.83203125
129	0.86328125
130	0.609375
131	0.296875
132	0.19140625
133	0.3046875
134	0.55078125
135	0.296875
136	0.640625
137	0.59765625
138	0
139	1.0
140	0.59375
141	0.578125
142	0.33984375
143	0.5703125
144	0.29296875
145	0.33984375
146	0.21484375
147	0.96875
148	0.328125
149	0
150	0.48828125
151	0
152	0.65625
153	0.96484375
154	0.68359375
155	0
156	0.23046875
157	1.0
158	0.6796875
159	0.61328125
160	1.0
161	0.375
162	0.21484375
163	0.27734375
164	0.33984375
165	0.3828125
166	0.96484375
167	0.484375
168	0.34765625
169	0.5703125
170	0.62890625
171	0.9453125
172	0.5
173	0.03515625
174	0.625
175	0.29296875
176	0.5546875
177	0.61328125
178	0.54296875
179	0.71875
180	0
181	0.484375
182	0.53515625
183	0.46875
184	0
185	0.5234375
186	0.0703125
187	0.99609375
188	0.61328125
189	0.8984375
190	0.5390625
191	0.328125
192	0.35546875
193	0.421875
194	0.35546875
195	0
196	0.65234375
197	0.5
198	0.97265625
199	0.73046875
