# Supplementary material for: AutomataGPT: Transformer‐Based Forecasting and Ruleset Inference for Two‐Dimensional Cellular Automata
Source: Adv Sci (Weinh). 2026 Apr 9;13(33):e11352. doi: 10.1002/advs.202511352 (PMC13271642; doi:10.1002/advs.202511352)
Supplement: Supplementary file 2 — Supporting File 2: advs75040‐sup‐0002‐Data.zip. [file ADVS-13-e11352-s001.zip › AutomataGPT-main/Accuracy_Testing/accuracy_csv/accuracy_epoch_50_2_ruleset_model_running_hundred_rulesets.csv]

Sample Index	Accuracy
0	0.69140625
1	0.4609375
2	0.97265625
3	0.28515625
4	0.56640625
5	0.265625
6	0.40234375
7	0.91796875
8	0.6640625
9	0.90625
10	0.234375
11	0.4296875
12	0.55859375
13	0.62109375
14	0.40234375
15	0.6953125
16	0.50390625
17	0.375
18	0.4375
19	0.2265625
20	0.19140625
21	0.921875
22	0.1640625
23	0.60546875
24	0.32421875
25	0.99609375
26	0.29296875
27	0.97265625
28	0.54296875
29	0.609375
30	0.33203125
31	0.3203125
32	0.484375
33	0.51171875
34	0.40234375
35	0.7109375
36	0.62890625
37	0.69140625
38	0.28125
39	0.24609375
40	0.39453125
41	0.42578125
42	0.50390625
43	0.14453125
44	0.34765625
45	0.58203125
46	0.30859375
47	0.0546875
48	0.265625
49	0.328125
50	0.625
51	0.89453125
52	0.66796875
53	0.58984375
54	0.48046875
55	0.484375
56	0.84375
57	0.71484375
58	0.64453125
59	0.5859375
60	0.5390625
61	0.40625
62	0.015625
63	0.5546875
64	0.015625
65	0.83984375
66	0.7421875
67	0.5625
68	0.5
69	0.5234375
70	0.5625
71	0.265625
72	0.35546875
73	0.88671875
74	0.49609375
75	0.55859375
76	0.36328125
77	0.62890625
78	0.78515625
79	0.578125
80	0.13671875
81	0.734375
82	0.5078125
83	0.32421875
84	0.421875
85	0.21875
86	0.5703125
87	0.66015625
88	0.6015625
89	0.5390625
90	0.76171875
91	0.3359375
92	0.6171875
93	0.4375
94	0.65234375
95	0.78125
96	0.23828125
97	0.765625
98	0.51953125
99	0.4765625
100	0.5625
101	0.47265625
102	0.609375
103	0.59765625
104	0.25
105	0.79296875
106	0.359375
107	0.69921875
108	0.6015625
109	0.52734375
110	0.48828125
111	0.83203125
112	0.37109375
113	0.52734375
114	0.35546875
115	0.5234375
116	0.6640625
117	0.4609375
118	0.6328125
119	0.6640625
120	0.3671875
121	0.671875
122	0.44921875
123	0.39453125
124	0.30859375
125	0.22265625
126	0.84765625
127	0.609375
128	0.60546875
129	0.59375
130	0.60546875
131	0.3046875
132	0.203125
133	0.64453125
134	0.55078125
135	0.296875
136	0.51953125
137	0.328125
138	0.546875
139	1.0
140	0.72265625
141	0.59375
142	0.23828125
143	0.609375
144	0.3671875
145	0.33984375
146	0.21484375
147	0.96875
148	0.3359375
149	0.35546875
150	0.484375
151	0.39453125
152	0.70703125
153	0.94921875
154	0.59765625
155	0.84375
156	0.25390625
157	0.99609375
158	0.68359375
159	0.61328125
160	0.984375
161	0.40234375
162	0.26171875
163	0.53515625
164	0.33984375
165	0.38671875
166	0.6796875
167	0.484375
168	0.65625
169	0.890625
170	0.7890625
171	0.94140625
172	0.49609375
173	0.25390625
174	0.6875
175	0.5234375
176	0.5546875
177	0.640625
178	0.7578125
179	0.71875
180	0.35546875
181	0.484375
182	0.5078125
183	0.46875
184	0.68359375
185	0.52734375
186	0.0
187	0.99609375
188	0.41796875
189	0.8984375
190	0.59375
191	0.32421875
192	0.34765625
193	0.421875
194	0.4140625
195	0.88671875
196	0.72265625
197	0.54296875
198	0.97265625
199	0.79296875
