# Supplementary material for: AutomataGPT: Transformer‐Based Forecasting and Ruleset Inference for Two‐Dimensional Cellular Automata
Source: Adv Sci (Weinh). 2026 Apr 9;13(33):e11352. doi: 10.1002/advs.202511352 (PMC13271642; doi:10.1002/advs.202511352)
Supplement: Supplementary file 2 — Supporting File 2: advs75040‐sup‐0002‐Data.zip. [file ADVS-13-e11352-s001.zip › AutomataGPT-main/Accuracy_Testing/accuracy_csv/accuracy_epoch_50_hundred_rulesets.csv]

Sample Index	Accuracy
0	1.0
1	0.9491525423728814
2	0.5254237288135593
3	0.8097928436911488
4	0.736346516007533
5	0.9416195856873824
6	0.7419962335216572
7	0.5329566854990584
