# Supplementary material for: AutomataGPT: Transformer‐Based Forecasting and Ruleset Inference for Two‐Dimensional Cellular Automata
Source: Adv Sci (Weinh). 2026 Apr 9;13(33):e11352. doi: 10.1002/advs.202511352 (PMC13271642; doi:10.1002/advs.202511352)
Supplement: Supplementary file 2 — Supporting File 2: advs75040‐sup‐0002‐Data.zip. [file ADVS-13-e11352-s001.zip › AutomataGPT-main/Accuracy_Testing/accuracy_csv/accuracy_epoch_6_100_ruleset_inverse_val.csv]

Sample Index	Accuracy
0	1.0
1	1.0
2	1.0
3	1.0
4	1.0
5	0.8271604938271605
6	1.0
7	1.0
8	1.0
9	1.0
10	1.0
11	1.0
12	1.0
13	1.0
14	1.0
15	1.0
16	1.0
17	1.0
18	0.8024691358024691
19	1.0
20	0.9506172839506173
21	0.9506172839506173
22	0.9259259259259259
23	0.8518518518518519
24	1.0
25	1.0
26	1.0
27	1.0
28	0.9259259259259259
29	0.7777777777777778
30	1.0
31	0.7777777777777778
32	1.0
33	1.0
34	1.0
35	1.0
36	1.0
37	1.0
38	1.0
39	0.8518518518518519
40	0.8518518518518519
41	1.0
42	1.0
43	1.0
44	1.0
45	0.8518518518518519
46	1.0
47	1.0
48	1.0
49	1.0
50	1.0
51	1.0
52	1.0
53	0.8024691358024691
54	1.0
55	1.0
56	1.0
57	1.0
58	1.0
59	1.0
60	1.0
61	1.0
62	0.9259259259259259
63	1.0
64	1.0
65	1.0
66	1.0
67	1.0
68	1.0
69	1.0
70	1.0
71	1.0
72	1.0
73	0.9259259259259259
74	0.8271604938271605
75	1.0
76	1.0
77	0.8024691358024691
78	1.0
79	1.0
80	1.0
81	1.0
82	1.0
83	0.8024691358024691
84	1.0
85	1.0
86	1.0
87	1.0
88	0.8271604938271605
89	1.0
90	1.0
91	1.0
92	0.7777777777777778
93	1.0
94	0.9506172839506173
95	1.0
96	1.0
97	1.0
98	1.0
99	1.0
100	0.8024691358024691
101	1.0
102	1.0
103	1.0
104	1.0
105	1.0
106	1.0
107	1.0
108	1.0
109	1.0
110	1.0
111	1.0
112	1.0
113	1.0
114	1.0
115	1.0
116	1.0
117	1.0
118	1.0
119	1.0
120	1.0
121	1.0
122	1.0
123	1.0
124	1.0
125	1.0
126	0.8765432098765432
127	1.0
128	1.0
129	0.8271604938271605
130	1.0
131	1.0
132	1.0
133	1.0
134	1.0
135	1.0
136	1.0
137	1.0
138	1.0
139	1.0
140	1.0
141	0.8024691358024691
142	0.7530864197530864
143	1.0
144	1.0
145	1.0
146	1.0
147	0.7530864197530864
148	1.0
149	1.0
150	1.0
151	0.8024691358024691
152	0.8024691358024691
153	0.9259259259259259
154	1.0
155	1.0
156	1.0
157	1.0
158	1.0
159	1.0
160	1.0
161	1.0
162	1.0
163	1.0
164	1.0
165	1.0
166	0.9259259259259259
167	1.0
168	1.0
169	1.0
170	1.0
171	1.0
172	1.0
173	1.0
174	1.0
175	0.9259259259259259
176	1.0
177	1.0
178	1.0
179	1.0
180	1.0
181	1.0
182	1.0
183	1.0
184	0.9259259259259259
185	1.0
186	1.0
187	0.9259259259259259
188	1.0
189	1.0
190	1.0
191	1.0
192	1.0
193	1.0
194	0.8271604938271605
195	1.0
196	1.0
197	1.0
198	0.9012345679012346
199	0.8518518518518519
200	1.0
201	1.0
202	1.0
203	1.0
204	1.0
205	0.9012345679012346
206	1.0
207	1.0
208	1.0
209	1.0
210	0.8024691358024691
211	1.0
212	1.0
213	1.0
214	1.0
215	1.0
216	1.0
217	1.0
218	1.0
219	1.0
220	1.0
221	1.0
222	1.0
223	0.8765432098765432
224	1.0
225	0.8765432098765432
226	1.0
227	1.0
228	1.0
229	1.0
230	0.8765432098765432
231	0.8765432098765432
232	1.0
233	1.0
234	1.0
235	0.9012345679012346
236	1.0
237	1.0
238	1.0
239	0.7530864197530864
240	0.8024691358024691
241	1.0
242	1.0
243	1.0
244	1.0
245	1.0
246	1.0
247	0.8024691358024691
248	1.0
249	0.8024691358024691
250	1.0
251	1.0
252	1.0
253	1.0
254	1.0
255	1.0
256	1.0
257	1.0
258	1.0
259	1.0
260	0.7777777777777778
261	0.7777777777777778
262	0.7777777777777778
263	0.8518518518518519
264	1.0
265	1.0
266	1.0
267	0.9012345679012346
268	1.0
269	1.0
270	1.0
271	1.0
272	1.0
273	0.7530864197530864
274	1.0
275	1.0
276	0.9259259259259259
277	1.0
278	1.0
279	1.0
280	1.0
281	1.0
282	1.0
283	1.0
284	1.0
285	1.0
286	1.0
287	1.0
288	1.0
289	0.7530864197530864
290	1.0
291	1.0
292	1.0
293	1.0
294	0.8271604938271605
295	1.0
296	1.0
297	1.0
298	0.8024691358024691
299	1.0
300	1.0
301	1.0
302	1.0
303	1.0
304	1.0
305	1.0
306	1.0
307	0.8024691358024691
308	0.9012345679012346
309	1.0
310	0.8271604938271605
311	1.0
312	1.0
313	1.0
314	0.7777777777777778
315	1.0
316	0.7777777777777778
317	1.0
318	1.0
319	1.0
320	0.8271604938271605
321	1.0
322	1.0
323	1.0
324	1.0
325	1.0
326	1.0
327	1.0
328	1.0
329	1.0
330	1.0
331	1.0
332	1.0
333	1.0
334	0.8765432098765432
335	1.0
336	1.0
337	1.0
338	1.0
339	0.8765432098765432
340	0.8518518518518519
341	1.0
342	1.0
343	0.9259259259259259
344	1.0
345	1.0
346	1.0
347	1.0
348	1.0
349	0.8271604938271605
350	1.0
351	1.0
352	0.8518518518518519
353	0.8765432098765432
354	1.0
355	1.0
356	0.8518518518518519
357	1.0
358	1.0
359	1.0
360	1.0
361	1.0
362	1.0
363	1.0
364	1.0
365	1.0
366	1.0
367	1.0
368	1.0
369	1.0
370	1.0
371	1.0
372	1.0
373	1.0
374	1.0
375	1.0
376	1.0
377	1.0
378	1.0
379	1.0
380	1.0
381	1.0
382	0.8271604938271605
383	1.0
384	1.0
385	1.0
386	1.0
387	1.0
388	1.0
389	1.0
390	1.0
391	1.0
392	1.0
393	1.0
394	1.0
395	1.0
396	1.0
397	1.0
398	1.0
399	1.0
400	1.0
401	1.0
402	0.9753086419753086
403	1.0
404	1.0
405	1.0
406	1.0
407	1.0
408	1.0
409	0.9012345679012346
410	1.0
411	1.0
412	1.0
413	1.0
414	1.0
415	1.0
416	1.0
417	1.0
418	1.0
419	1.0
420	1.0
421	1.0
422	1.0
423	1.0
424	1.0
425	1.0
426	1.0
427	1.0
428	1.0
429	0.9012345679012346
430	1.0
431	1.0
432	1.0
433	1.0
434	1.0
435	1.0
436	0.7777777777777778
437	1.0
438	1.0
439	0.8271604938271605
440	1.0
441	0.8518518518518519
442	1.0
443	1.0
444	1.0
445	1.0
446	1.0
447	1.0
448	0.8518518518518519
449	1.0
450	0.7777777777777778
451	1.0
452	1.0
453	1.0
454	1.0
455	1.0
456	1.0
457	1.0
458	1.0
459	0.8271604938271605
460	1.0
461	1.0
462	1.0
463	1.0
464	1.0
465	0.7530864197530864
466	0.7530864197530864
467	0.8024691358024691
468	0.7530864197530864
469	0.8024691358024691
470	1.0
471	0.8024691358024691
472	1.0
473	1.0
474	0.7530864197530864
475	1.0
476	1.0
477	1.0
478	1.0
479	0.8271604938271605
480	0.8271604938271605
481	1.0
482	1.0
483	1.0
484	1.0
485	1.0
486	1.0
487	1.0
488	1.0
489	1.0
490	1.0
491	0.8765432098765432
492	1.0
493	0.8024691358024691
494	1.0
495	1.0
496	1.0
497	1.0
498	1.0
499	1.0
500	1.0
501	1.0
502	1.0
503	1.0
504	1.0
505	1.0
506	1.0
507	1.0
508	1.0
509	1.0
510	1.0
511	1.0
512	1.0
513	0.8271604938271605
514	1.0
515	1.0
516	1.0
517	1.0
518	1.0
519	1.0
520	0.9753086419753086
521	1.0
522	0.9753086419753086
523	1.0
524	0.9753086419753086
525	0.9259259259259259
526	1.0
527	0.9259259259259259
528	1.0
529	0.9753086419753086
530	0.7530864197530864
531	1.0
532	1.0
533	1.0
534	1.0
535	1.0
536	0.7530864197530864
537	1.0
538	0.7530864197530864
539	1.0
540	1.0
541	1.0
542	1.0
543	1.0
544	1.0
545	1.0
546	1.0
547	1.0
548	1.0
549	1.0
550	1.0
551	1.0
552	1.0
553	0.8518518518518519
554	1.0
555	1.0
556	0.7530864197530864
557	1.0
558	1.0
559	0.8518518518518519
560	1.0
561	1.0
562	1.0
563	1.0
564	1.0
565	1.0
566	1.0
567	1.0
568	1.0
569	1.0
570	1.0
571	0.8271604938271605
572	1.0
573	1.0
574	1.0
575	1.0
576	1.0
577	1.0
578	1.0
579	1.0
580	1.0
581	1.0
582	1.0
583	1.0
584	1.0
585	1.0
586	1.0
587	1.0
588	0.8271604938271605
589	0.7777777777777778
590	1.0
591	1.0
592	1.0
593	1.0
594	1.0
595	1.0
596	1.0
597	1.0
598	1.0
599	1.0
600	1.0
601	1.0
602	1.0
603	1.0
604	1.0
605	1.0
606	1.0
607	1.0
608	1.0
609	0.7283950617283951
610	0.9012345679012346
611	1.0
612	1.0
613	1.0
614	1.0
615	1.0
616	0.9012345679012346
617	1.0
618	1.0
619	1.0
620	1.0
621	1.0
622	1.0
623	1.0
624	1.0
625	1.0
626	1.0
627	0.7283950617283951
628	1.0
629	1.0
630	1.0
631	1.0
632	1.0
633	1.0
634	1.0
635	1.0
636	1.0
637	1.0
638	0.8024691358024691
639	1.0
640	1.0
641	1.0
642	1.0
643	0.8765432098765432
644	1.0
645	1.0
646	0.8271604938271605
647	1.0
648	1.0
649	0.8765432098765432
650	1.0
651	0.9259259259259259
652	1.0
653	1.0
654	1.0
655	1.0
656	1.0
657	1.0
658	1.0
659	1.0
660	0.9012345679012346
661	1.0
662	0.8271604938271605
663	1.0
664	1.0
665	1.0
666	1.0
667	1.0
668	1.0
669	1.0
670	1.0
671	1.0
672	1.0
673	1.0
674	1.0
675	1.0
676	1.0
677	1.0
678	1.0
679	1.0
680	1.0
681	1.0
682	1.0
683	1.0
684	1.0
685	1.0
686	1.0
687	1.0
688	1.0
689	1.0
690	1.0
691	1.0
692	1.0
693	1.0
694	1.0
695	1.0
696	0.9012345679012346
697	1.0
698	1.0
699	0.8518518518518519
700	0.8518518518518519
701	1.0
702	1.0
703	1.0
704	1.0
705	1.0
706	1.0
707	1.0
708	0.8271604938271605
709	1.0
710	1.0
711	1.0
712	1.0
713	0.9259259259259259
714	1.0
715	1.0
716	1.0
717	1.0
718	1.0
719	1.0
720	0.8024691358024691
721	0.8765432098765432
722	1.0
723	0.8024691358024691
724	1.0
725	1.0
726	1.0
727	1.0
728	1.0
729	0.8024691358024691
730	1.0
731	1.0
732	0.8024691358024691
733	1.0
734	1.0
735	1.0
736	1.0
737	1.0
738	1.0
739	0.9012345679012346
740	1.0
741	1.0
742	1.0
743	1.0
744	0.9012345679012346
745	1.0
746	1.0
747	1.0
748	1.0
749	1.0
750	1.0
751	1.0
752	1.0
753	1.0
754	1.0
755	1.0
756	1.0
757	1.0
758	1.0
759	1.0
760	1.0
761	1.0
762	1.0
763	1.0
764	1.0
765	1.0
766	1.0
767	1.0
768	1.0
769	1.0
770	1.0
771	1.0
772	1.0
773	1.0
774	1.0
775	1.0
776	1.0
777	1.0
778	1.0
779	0.8271604938271605
780	1.0
781	1.0
782	1.0
783	1.0
784	1.0
785	1.0
786	1.0
787	1.0
788	1.0
789	1.0
790	1.0
791	1.0
792	1.0
793	1.0
794	1.0
795	1.0
796	1.0
797	1.0
798	1.0
799	1.0
800	0.7283950617283951
801	1.0
802	1.0
803	1.0
804	0.7530864197530864
805	1.0
806	1.0
807	1.0
808	1.0
809	1.0
810	1.0
811	1.0
812	1.0
813	0.8765432098765432
814	1.0
815	1.0
816	1.0
817	1.0
818	1.0
819	1.0
820	1.0
821	1.0
822	1.0
823	1.0
824	1.0
825	1.0
826	1.0
827	1.0
828	1.0
829	1.0
830	0.8765432098765432
831	1.0
832	1.0
833	1.0
834	0.8765432098765432
835	1.0
836	1.0
837	1.0
838	1.0
839	1.0
840	1.0
841	1.0
842	1.0
843	0.8518518518518519
844	1.0
845	1.0
846	1.0
847	1.0
848	1.0
849	1.0
850	1.0
851	0.8271604938271605
852	1.0
853	1.0
854	0.8271604938271605
855	1.0
856	0.9259259259259259
857	1.0
858	1.0
859	1.0
860	1.0
861	1.0
862	1.0
863	1.0
864	1.0
865	1.0
866	1.0
867	1.0
868	1.0
869	1.0
870	1.0
871	1.0
872	1.0
873	1.0
874	1.0
875	1.0
876	1.0
877	1.0
878	1.0
879	1.0
880	1.0
881	1.0
882	0.8024691358024691
883	1.0
884	1.0
885	1.0
886	1.0
887	1.0
888	1.0
889	1.0
890	1.0
891	1.0
892	0.9012345679012346
893	1.0
894	1.0
895	1.0
896	1.0
897	1.0
898	1.0
899	1.0
900	1.0
901	0.7037037037037037
902	1.0
903	1.0
904	1.0
905	1.0
906	1.0
907	1.0
908	1.0
909	1.0
910	1.0
911	1.0
912	1.0
913	1.0
914	1.0
915	1.0
916	1.0
917	1.0
918	1.0
919	1.0
920	1.0
921	1.0
922	1.0
923	1.0
924	1.0
925	1.0
926	1.0
927	1.0
928	1.0
929	1.0
930	1.0
931	0.9259259259259259
932	1.0
933	1.0
934	1.0
935	0.8024691358024691
936	1.0
937	1.0
938	0.7530864197530864
939	1.0
940	1.0
941	1.0
942	1.0
943	1.0
944	1.0
945	1.0
946	1.0
947	1.0
948	1.0
949	1.0
950	1.0
951	1.0
952	1.0
953	1.0
954	1.0
955	1.0
956	0.8518518518518519
957	0.8024691358024691
958	1.0
959	1.0
960	0.8518518518518519
961	1.0
962	0.8518518518518519
963	1.0
964	1.0
965	0.7777777777777778
966	1.0
967	1.0
968	1.0
969	1.0
970	1.0
971	1.0
972	1.0
973	1.0
974	0.8518518518518519
975	1.0
976	1.0
977	1.0
978	1.0
979	1.0
980	0.8518518518518519
981	1.0
982	1.0
983	0.8271604938271605
984	1.0
985	1.0
986	1.0
987	1.0
988	1.0
989	1.0
990	1.0
991	0.9259259259259259
992	1.0
993	1.0
994	0.9259259259259259
995	1.0
996	0.7777777777777778
997	1.0
998	1.0
999	1.0
