# Supplementary material for: AutomataGPT: Transformer‐Based Forecasting and Ruleset Inference for Two‐Dimensional Cellular Automata
Source: Adv Sci (Weinh). 2026 Apr 9;13(33):e11352. doi: 10.1002/advs.202511352 (PMC13271642; doi:10.1002/advs.202511352)
Supplement: Supplementary file 2 — Supporting File 2: advs75040‐sup‐0002‐Data.zip. [file ADVS-13-e11352-s001.zip › AutomataGPT-main/Accuracy_Testing/accuracy_csv/accuracy_epoch_6_100_ruleset_model_inverse_running_hundred_rulesets.csv]

Sample Index	Accuracy
0	0.8271604938271605
1	0.9259259259259259
2	0.9259259259259259
3	0.07407407407407407
4	0.8518518518518519
5	0.8765432098765432
6	0.8024691358024691
7	0.7777777777777778
8	0.8518518518518519
9	0.9012345679012346
10	0.8518518518518519
11	0.9012345679012346
12	0.9012345679012346
13	0.9012345679012346
14	0.8518518518518519
15	0.8765432098765432
16	0.9012345679012346
17	0.9259259259259259
18	0.8765432098765432
19	0.9012345679012346
20	0.8024691358024691
21	0.8271604938271605
22	0.8518518518518519
23	0.9259259259259259
24	0.8271604938271605
25	0.7530864197530864
26	0.8765432098765432
27	0.8271604938271605
28	0.7530864197530864
29	0.9259259259259259
30	0.8518518518518519
31	0.8271604938271605
32	0.9012345679012346
33	0.8765432098765432
34	0.8765432098765432
35	0.8271604938271605
36	0.9259259259259259
37	0.9012345679012346
38	0.8765432098765432
39	0.9012345679012346
40	0.9012345679012346
41	0.8271604938271605
42	0.9753086419753086
43	0.8518518518518519
44	0.9012345679012346
45	0.8765432098765432
46	0.9259259259259259
47	0.7530864197530864
48	0.9259259259259259
49	0.9506172839506173
50	0.9753086419753086
51	0.9012345679012346
52	0.8271604938271605
53	0.8271604938271605
54	0.8765432098765432
55	0.9506172839506173
56	0.8518518518518519
57	0.8024691358024691
58	0.8518518518518519
59	0.9259259259259259
60	0.8518518518518519
61	0.9506172839506173
62	0.9012345679012346
63	0.9259259259259259
64	0.8765432098765432
65	0.8765432098765432
66	0.9506172839506173
67	0.9259259259259259
68	0.8765432098765432
69	0.9259259259259259
70	0.8024691358024691
71	0.8518518518518519
72	0.9506172839506173
73	0.8765432098765432
74	0.9012345679012346
75	0.9012345679012346
76	0.8518518518518519
77	0.9753086419753086
78	0.8765432098765432
79	0.7530864197530864
80	0.9259259259259259
81	0.8518518518518519
82	0.9259259259259259
83	0.8271604938271605
84	0.9012345679012346
85	0.9012345679012346
86	0.8518518518518519
87	0.9012345679012346
88	0.9012345679012346
89	0.8271604938271605
90	0.8518518518518519
91	0.8765432098765432
92	0.8271604938271605
93	0.8518518518518519
94	0.9259259259259259
95	0.9506172839506173
96	0.8271604938271605
97	0.8765432098765432
98	0.9012345679012346
99	0.9012345679012346
100	0.9012345679012346
101	0.9012345679012346
102	0.8765432098765432
103	0.8518518518518519
104	0.8024691358024691
105	0.8765432098765432
106	0.9012345679012346
107	0.8518518518518519
108	0.9012345679012346
109	0.9012345679012346
110	0.8765432098765432
111	0.8271604938271605
112	0.8518518518518519
113	0.8765432098765432
114	0.9259259259259259
115	0.8765432098765432
116	0.8271604938271605
117	0.9012345679012346
118	0.9259259259259259
119	0.9259259259259259
120	0.8518518518518519
121	0.9259259259259259
122	0.9506172839506173
123	0.8518518518518519
124	0.9259259259259259
125	0.9012345679012346
126	0.9259259259259259
127	0.9506172839506173
128	0.8765432098765432
129	0.8765432098765432
130	0.8765432098765432
131	0.9259259259259259
132	0.9012345679012346
133	0.8518518518518519
134	0.9012345679012346
135	0.9259259259259259
136	0.7530864197530864
137	0.8518518518518519
138	0.9012345679012346
139	0.8271604938271605
140	0.8271604938271605
141	0.9259259259259259
142	0.8271604938271605
143	0.9012345679012346
144	0.9259259259259259
145	0.8765432098765432
146	0.9012345679012346
147	0.8518518518518519
148	0.8765432098765432
149	0.8518518518518519
150	0.9259259259259259
151	0.9259259259259259
152	0.9506172839506173
153	0.8765432098765432
154	0.8518518518518519
155	0.8024691358024691
156	0.9012345679012346
157	0.8024691358024691
158	0.9259259259259259
159	0.9259259259259259
160	0.8765432098765432
161	0.8765432098765432
162	0.8765432098765432
163	0.9506172839506173
164	0.8271604938271605
165	0.8271604938271605
166	0.8518518518518519
167	0.8518518518518519
168	0.8271604938271605
169	0.8271604938271605
170	0.9012345679012346
171	0.8765432098765432
172	0.8518518518518519
173	0.8271604938271605
174	0.9012345679012346
175	0.9012345679012346
176	0.8518518518518519
177	0.9259259259259259
178	0.9259259259259259
179	0.8888888888888888
180	0.9506172839506173
181	0.9506172839506173
182	0.8271604938271605
183	0.8518518518518519
184	0.9506172839506173
185	0.9506172839506173
186	0.9012345679012346
187	0.8518518518518519
188	0.8518518518518519
189	0.7777777777777778
190	0.9012345679012346
191	0.8765432098765432
192	0.8148148148148149
193	0.9012345679012346
194	0.9753086419753086
195	0.8765432098765432
196	0.8765432098765432
197	0.8024691358024691
198	0.7777777777777778
199	0.7777777777777778
