# Supplementary material for: AutomataGPT: Transformer‐Based Forecasting and Ruleset Inference for Two‐Dimensional Cellular Automata
Source: Adv Sci (Weinh). 2026 Apr 9;13(33):e11352. doi: 10.1002/advs.202511352 (PMC13271642; doi:10.1002/advs.202511352)
Supplement: Supplementary file 2 — Supporting File 2: advs75040‐sup‐0002‐Data.zip. [file ADVS-13-e11352-s001.zip › AutomataGPT-main/AutomataGPT.yml]

name: AutomataGPT
channels:
  - pytorch
  - nvidia
  - conda-forge
  - defaults
dependencies:
  - aiohappyeyeballs=2.4.0=py312haa95532_0
  - aiohttp=3.10.5=py312h827c3e9_0
  - aiosignal=1.2.0=pyhd3eb1b0_0
  - arrow-cpp=16.1.0=h7cd61ee_0
  - asttokens=2.4.1=pyhd8ed1ab_0
  - attrs=24.2.0=py312haa95532_0
  - aws-c-auth=0.6.19=h2bbff1b_0
  - aws-c-cal=0.5.20=h2bbff1b_0
  - aws-c-common=0.8.5=h2bbff1b_0
  - aws-c-compression=0.2.16=h2bbff1b_0
  - aws-c-event-stream=0.2.15=hd77b12b_0
  - aws-c-http=0.6.25=h2bbff1b_0
  - aws-c-io=0.13.10=h2bbff1b_0
  - aws-c-mqtt=0.7.13=h2bbff1b_0
  - aws-c-s3=0.1.51=h2bbff1b_0
  - aws-c-sdkutils=0.1.6=h2bbff1b_0
  - aws-checksums=0.1.13=h2bbff1b_0
  - aws-crt-cpp=0.18.16=hd77b12b_0
  - aws-sdk-cpp=1.10.55=hd77b12b_0
  - blas=1.0=mkl
  - boost-cpp=1.82.0=h59b6b97_2
  - bottleneck=1.3.7=py312he558020_0
  - brotli=1.0.9=h2bbff1b_8
  - brotli-bin=1.0.9=h2bbff1b_8
  - brotli-python=1.0.9=py312hd77b12b_8
  - bzip2=1.0.8=h2bbff1b_6
  - c-ares=1.19.1=h2bbff1b_0
  - ca-certificates=2024.9.24=haa95532_0
  - certifi=2024.8.30=py312haa95532_0
  - charset-normalizer=3.3.2=pyhd3eb1b0_0
  - colorama=0.4.6=py312haa95532_0
  - comm=0.2.2=pyhd8ed1ab_0
  - contourpy=1.2.0=py312h59b6b97_0
  - cuda-cccl=12.6.37=0
  - cuda-cccl_win-64=12.6.37=0
  - cuda-cudart=12.4.127=0
  - cuda-cudart-dev=12.4.127=0
  - cuda-cupti=12.4.127=0
  - cuda-libraries=12.4.1=haa95532_1
  - cuda-libraries-dev=12.4.1=0
  - cuda-nvrtc=12.4.127=0
  - cuda-nvrtc-dev=12.4.127=0
  - cuda-nvtx=12.4.127=0
  - cuda-opencl=12.4.127=0
  - cuda-opencl-dev=12.4.127=0
  - cuda-profiler-api=12.6.77=0
  - cuda-runtime=12.4.1=h382c6e5_0
  - cuda-version=12.6=3
  - cycler=0.11.0=pyhd3eb1b0_0
  - datasets=3.0.1=pyhd8ed1ab_0
  - debugpy=1.6.7=py312hd77b12b_0
  - decorator=5.1.1=pyhd3eb1b0_0
  - dill=0.3.8=py312haa95532_0
  - exceptiongroup=1.2.2=pyhd8ed1ab_0
  - executing=2.1.0=pyhd8ed1ab_0
  - expat=2.6.3=h5da7b33_0
  - filelock=3.13.1=py312haa95532_0
  - fonttools=4.51.0=py312h2bbff1b_0
  - freetype=2.12.1=ha860e81_0
  - frozenlist=1.4.0=py312h2bbff1b_0
  - fsspec=2024.6.1=py312haa95532_0
  - gflags=2.2.2=hd77b12b_1
  - giflib=5.2.2=h7edc060_0
  - glib=2.78.4=hd77b12b_0
  - glib-tools=2.78.4=hd77b12b_0
  - glog=0.5.0=hd77b12b_1
  - gst-plugins-base=1.22.3=hfc3ed34_1
  - gstreamer=1.22.3=h1779075_1
  - huggingface_hub=0.24.6=py312haa95532_0
  - icu=73.1=h6c2663c_0
  - idna=3.7=py312haa95532_0
  - importlib-metadata=8.5.0=pyha770c72_0
  - intel-openmp=2023.1.0=h59b6b97_46320
  - ipykernel=6.29.5=py312haa95532_0
  - ipympl=0.9.4=pyhd8ed1ab_0
  - ipython=8.27.0=py312haa95532_0
  - ipython_genutils=0.2.0=pyhd3eb1b0_1
  - jedi=0.19.1=py312haa95532_0
  - jinja2=3.1.4=py312haa95532_0
  - joblib=1.4.2=py312haa95532_0
  - jpeg=9e=h827c3e9_3
  - jupyter_client=8.6.3=pyhd8ed1ab_0
  - jupyter_core=5.7.2=py312haa95532_0
  - kiwisolver=1.4.4=py312hd77b12b_0
  - krb5=1.20.1=h5b6d351_0
  - lcms2=2.12=h83e58a3_0
  - lerc=3.0=hd77b12b_0
  - libabseil=20240116.2=cxx17_h5da7b33_0
  - libblas=3.9.0=1_h8933c1f_netlib
  - libboost=1.82.0=h3399ecb_2
  - libbrotlicommon=1.0.9=h2bbff1b_8
  - libbrotlidec=1.0.9=h2bbff1b_8
  - libbrotlienc=1.0.9=h2bbff1b_8
  - libcblas=3.9.0=5_hd5c7e75_netlib
  - libclang=14.0.6=default_hb5a9fac_1
  - libclang13=14.0.6=default_h8e68704_1
  - libcublas=12.4.5.8=0
  - libcublas-dev=12.4.5.8=0
  - libcufft=11.2.1.3=0
  - libcufft-dev=11.2.1.3=0
  - libcurand=10.3.5.147=0
  - libcurand-dev=10.3.5.147=0
  - libcurl=8.9.1=h0416ee5_0
  - libcusolver=11.6.1.9=0
  - libcusolver-dev=11.6.1.9=0
  - libcusparse=12.3.1.170=0
  - libcusparse-dev=12.3.1.170=0
  - libdeflate=1.17=h2bbff1b_1
  - libevent=2.1.12=h56d1f94_1
  - libexpat=2.6.3=he0c23c2_0
  - libffi=3.4.4=hd77b12b_1
  - libglib=2.78.4=ha17d25a_0
  - libgrpc=1.62.2=hf25190f_0
  - libiconv=1.16=h2bbff1b_3
  - libjpeg-turbo=2.0.0=h196d8e1_0
  - liblapack=3.9.0=5_hd5c7e75_netlib
  - libnpp=12.2.5.30=0
  - libnpp-dev=12.2.5.30=0
  - libnvfatbin=12.4.127=0
  - libnvfatbin-dev=12.4.127=0
  - libnvjitlink=12.4.127=0
  - libnvjitlink-dev=12.4.127=0
  - libnvjpeg=12.3.1.117=0
  - libnvjpeg-dev=12.3.1.117=0
  - libogg=1.3.5=h2bbff1b_1
  - libpng=1.6.39=h8cc25b3_0
  - libpq=12.17=h906ac69_0
  - libprotobuf=4.25.3=hf2fb9eb_0
  - libsodium=1.0.18=h62dcd97_0
  - libsqlite=3.46.1=h2466b09_0
  - libssh2=1.11.0=h291bd65_0
  - libthrift=0.15.0=h4364b78_2
  - libtiff=4.5.1=hd77b12b_0
  - libuv=1.48.0=h827c3e9_0
  - libvorbis=1.3.7=he774522_0
  - libwebp=1.3.2=hbc33d0d_0
  - libwebp-base=1.3.2=h3d04722_1
  - libzlib=1.2.13=h2466b09_6
  - lz4-c=1.9.4=h2bbff1b_1
  - m2w64-gcc-libgfortran=5.3.0=6
  - m2w64-gcc-libs=5.3.0=7
  - m2w64-gcc-libs-core=5.3.0=7
  - m2w64-gmp=6.1.0=2
  - m2w64-libwinpthread-git=5.0.0.4634.697f757=2
  - markupsafe=2.1.3=py312h2bbff1b_0
  - matplotlib=3.9.2=py312haa95532_0
  - matplotlib-base=3.9.2=py312hbdc63d0_0
  - matplotlib-inline=0.1.7=pyhd8ed1ab_0
  - mkl=2023.1.0=h6b88ed4_46358
  - mkl-service=2.4.0=py312h2bbff1b_1
  - mkl_fft=1.3.10=py312h827c3e9_0
  - mkl_random=1.2.7=py312h0158946_0
  - mpmath=1.3.0=py312haa95532_0
  - msys2-conda-epoch=20160418=1
  - multidict=6.0.4=py312h2bbff1b_0
  - multiprocess=0.70.15=py312haa95532_0
  - nest-asyncio=1.6.0=py312haa95532_0
  - networkx=3.3=py312haa95532_0
  - nodejs=20.17.0=hbad1749_0
  - numexpr=2.8.7=py312h96b7d27_0
  - numpy=1.26.4=py312hfd52020_0
  - numpy-base=1.26.4=py312h4dde369_0
  - openjpeg=2.5.2=hae555c5_0
  - openssl=3.3.2=h2466b09_0
  - orc=2.0.1=hd8d391b_0
  - packaging=24.1=py312haa95532_0
  - pandas=2.2.2=py312h0158946_0
  - parso=0.8.4=pyhd8ed1ab_0
  - pcre2=10.42=h0ff8eda_1
  - pickleshare=0.7.5=pyhd3eb1b0_1003
  - pillow=10.4.0=py312h827c3e9_0
  - pip=24.2=py312haa95532_0
  - platformdirs=4.3.6=pyhd8ed1ab_0
  - ply=3.11=py312haa95532_1
  - prompt-toolkit=3.0.48=pyha770c72_0
  - prompt_toolkit=3.0.48=hd8ed1ab_0
  - psutil=5.9.0=py312h2bbff1b_0
  - pure_eval=0.2.3=pyhd8ed1ab_0
  - pyarrow=16.1.0=py312h0158946_0
  - pygments=2.18.0=pyhd8ed1ab_0
  - pyparsing=3.1.2=py312haa95532_0
  - pyqt=5.15.10=py312hd77b12b_0
  - pyqt5-sip=12.13.0=py312h2bbff1b_0
  - pysocks=1.7.1=py312haa95532_0
  - python=3.12.3=h2628c8c_0_cpython
  - python-dateutil=2.9.0post0=py312haa95532_2
  - python-tzdata=2023.3=pyhd3eb1b0_0
  - python-xxhash=2.0.2=py312h2bbff1b_1
  - python_abi=3.12=5_cp312
  - pytorch=2.5.0=py3.12_cuda12.4_cudnn9_0
  - pytorch-cuda=12.4=h3fd98bf_7
  - pytorch-mutex=1.0=cuda
  - pytz=2024.1=py312haa95532_0
  - pywin32=305=py312h2bbff1b_0
  - pyyaml=6.0.2=py312h827c3e9_0
  - pyzmq=25.1.2=py312hd77b12b_0
  - qt-main=5.15.2=h19c9488_10
  - re2=2022.04.01=hd77b12b_0
  - regex=2024.9.11=py312h827c3e9_0
  - requests=2.32.3=py312haa95532_0
  - safetensors=0.4.4=py312h1429478_0
  - scikit-learn=1.5.2=py312h816cc57_1
  - scipy=1.14.1=py312h337df96_1
  - seaborn=0.13.2=py312haa95532_0
  - setuptools=75.1.0=py312haa95532_0
  - sip=6.7.12=py312hd77b12b_0
  - six=1.16.0=pyhd3eb1b0_1
  - snappy=1.2.1=hcdb6601_0
  - sqlite=3.45.3=h2bbff1b_0
  - stack_data=0.6.2=pyhd8ed1ab_0
  - tbb=2021.8.0=h59b6b97_0
  - threadpoolctl=3.5.0=py312hfc267ef_0
  - tk=8.6.14=h0416ee5_0
  - tokenizers=0.20.1=py312h21dd274_0
  - tornado=6.4.1=py312h827c3e9_0
  - tqdm=4.66.5=py312hfc267ef_0
  - traitlets=5.14.3=py312haa95532_0
  - transformers=4.45.2=pyhd8ed1ab_1
  - typing-extensions=4.11.0=py312haa95532_0
  - typing_extensions=4.11.0=py312haa95532_0
  - tzdata=2024b=h04d1e81_0
  - ucrt=10.0.22621.0=h57928b3_0
  - unicodedata2=15.1.0=py312h2bbff1b_0
  - urllib3=2.2.3=py312haa95532_0
  - utf8proc=2.6.1=h2bbff1b_1
  - vc=14.40=h2eaa2aa_1
  - vc14_runtime=14.40.33810=hcc2c482_22
  - vs2015_runtime=14.40.33810=h3bf8584_22
  - wcwidth=0.2.13=pyhd8ed1ab_0
  - wheel=0.44.0=py312haa95532_0
  - win_inet_pton=1.1.0=py312haa95532_0
  - xxhash=0.8.0=h2bbff1b_3
  - xz=5.4.6=h8cc25b3_1
  - yaml=0.2.5=he774522_0
  - yarl=1.11.0=py312h827c3e9_0
  - zeromq=4.3.5=hd77b12b_0
  - zipp=3.20.2=py312haa95532_0
  - zlib=1.2.13=h2466b09_6
  - zstd=1.5.6=h8880b57_0
  - pip:
      - anyio==4.6.2.post1
      - argon2-cffi==23.1.0
      - argon2-cffi-bindings==21.2.0
      - arrow==1.3.0
      - async-lru==2.0.4
      - babel==2.16.0
      - beautifulsoup4==4.12.3
      - bleach==6.1.0
      - cffi==1.17.1
      - cmap==0.4.0
      - cmasher==1.9.2
      - cmocean==4.0.3
      - colorspacious==1.1.2
      - cryptography==43.0.3
      - defusedxml==0.7.1
      - einops==0.8.0
      - fastjsonschema==2.20.0
      - fqdn==1.5.1
      - h11==0.14.0
      - httpcore==1.0.6
      - httpx==0.27.2
      - ipywidgets==8.1.5
      - isoduration==20.11.0
      - json5==0.9.25
      - jsonpointer==3.0.0
      - jsonschema==4.23.0
      - jsonschema-specifications==2024.10.1
      - jupyter==1.1.1
      - jupyter-console==6.6.3
      - jupyter-events==0.10.0
      - jupyter-lsp==2.2.5
      - jupyter-server==2.14.2
      - jupyter-server-terminals==0.5.3
      - jupyterlab==4.2.5
      - jupyterlab-pygments==0.3.0
      - jupyterlab-server==2.27.3
      - jupyterlab-widgets==3.0.13
      - mistune==3.0.2
      - nbclient==0.10.0
      - nbconvert==7.16.4
      - nbformat==5.10.4
      - notebook==7.2.2
      - notebook-shim==0.2.4
      - overrides==7.7.0
      - pandocfilters==1.5.1
      - prometheus-client==0.21.0
      - pycparser==2.22
      - python-json-logger==2.0.7
      - pywinpty==2.0.14
      - referencing==0.35.1
      - rfc3339-validator==0.1.4
      - rfc3986-validator==0.1.1
      - rpds-py==0.20.0
      - send2trash==1.8.3
      - sniffio==1.3.1
      - soupsieve==2.6
      - sympy==1.13.1
      - terminado==0.18.1
      - tinycss2==1.3.0
      - torchaudio==2.5.0
      - torchvision==0.20.0
      - types-python-dateutil==2.9.0.20241003
      - uri-template==1.3.0
      - webcolors==24.8.0
      - webencodings==0.5.1
      - websocket-client==1.8.0
      - widgetsnbextension==4.0.13
      - x-transformers==1.40.3
      - zstandard==0.23.0
prefix: C:\Users\jaime\anaconda3\envs\AutomataGPT
