# Supplementary material for: AutomataGPT: Transformer‐Based Forecasting and Ruleset Inference for Two‐Dimensional Cellular Automata
Source: Adv Sci (Weinh). 2026 Apr 9;13(33):e11352. doi: 10.1002/advs.202511352 (PMC13271642; doi:10.1002/advs.202511352)
Supplement: Supplementary file 2 — Supporting File 2: advs75040‐sup‐0002‐Data.zip. [file ADVS-13-e11352-s001.zip › AutomataGPT-main/CA_Dataset_Generator.ipynb]

# %% [markdown]
# Training Set Generator


# %% [code]
import matplotlib
matplotlib.use('Agg')  # Set the backend before importing pyplot
import numpy as np
import math
from itertools import product
import random
import json
import matplotlib.pyplot as plt
import matplotlib.animation as animation
import time
import pandas as pd
import os


stochastic_rule_matrix = False  # Set to False to make the rule matrix deterministic

def generate_random_parameter(base, digit_rounding):
    if base <= 1:
        return []
    random_numbers = sorted([round(random.random(), 4) for _ in range(base - 1)])
    extended_list = [0] + random_numbers + [1]
    order_params = [round(extended_list[i + 1] - extended_list[i], 4) for i in range(base)]
    return order_params

def create_initial_matrices(order_params_list, num_rows, base, digit_rounding):
    ca_list = []
    for order_param in order_params_list:
        matrix = np.zeros((num_rows, num_rows), dtype=int)
        for i in range(num_rows):
            for j in range(num_rows):
                random_value = round(random.random(), digit_rounding)
                cumulative_sum = 0
                for k in range(base):
                    cumulative_sum += order_param[k]
                    if random_value < cumulative_sum:
                        matrix[i][j] = k
                        break
        ca_list.append(matrix)
    return ca_list

def count_neighbors(matrix, base):
    rows, cols = matrix.shape
    neighbor_counts = np.zeros((rows, cols, base - 1), dtype=int)
    for i in range(rows):
        for j in range(cols):
            neighbors = [
                ((i - 1) % rows, (j - 1) % cols), ((i - 1) % rows, j % cols), ((i - 1) % rows, (j + 1) % cols),
                (i % rows, (j - 1) % cols), (i % rows, (j + 1) % cols),
                ((i + 1) % rows, (j - 1) % cols), ((i + 1) % rows, j % cols), ((i + 1) % rows, (j + 1) % cols)
            ]
            for x, y in neighbors:
                if 0 < matrix[x, y] < base:
                    neighbor_counts[i, j, matrix[x, y] - 1] += 1
    return neighbor_counts

def create_state_neighbor_matrix(matrix, neighbor_counts, base):
    rows, cols = matrix.shape
    state_neighbor_matrix = np.zeros((rows, cols, base), dtype=int)
    for i in range(rows):
        for j in range(cols):
            state = int(matrix[i, j])
            neighbors = neighbor_counts[i, j]
            state_neighbor_matrix[i, j, 0] = state
            state_neighbor_matrix[i, j, 1:] = neighbors
    return state_neighbor_matrix

def generate_uniformly_distributed_parameters(base):
    if base <= 1:
        return []
    random_numbers = sorted([random.random() for _ in range(base - 1)])
    extended_list = [0] + random_numbers + [1]
    order_params = [extended_list[i + 1] - extended_list[i] for i in range(base)]
    return order_params

# Modify this function to use the stochastic_rule_matrix variable
def create_rule_matrix(rule_matrix_id, base, combs):
    rule_matrix = np.zeros((base, combs))
    for col in range(combs):
        if stochastic_rule_matrix:
            rule_matrix[:, col] = generate_uniformly_distributed_parameters(base)
        else:
            deterministic_state = random.randint(0, base - 1)
            rule_matrix[:, col] = [1 if i == deterministic_state else 0 for i in range(base)]
    return rule_matrix

def generate_possible_values(base):
    state_values = list(range(base))
    neighbor_counts = list(range(9 + 1))
    row_numbers = []
    for state in state_values:
        for neighbors in product(neighbor_counts, repeat=base - 1):
            if sum(neighbors) <= 8:
                row_numbers.append((state, *neighbors))
    return row_numbers

def update_matrix(current_matrix, state_neighbor_matrix, row_numbers, rule_matrix):
    rows, cols = current_matrix.shape
    next_matrix = np.zeros((rows, cols), dtype=int)
    for i in range(rows):
        for j in range(cols):
            state_neighbor_value = tuple(state_neighbor_matrix[i, j])
            row_index = row_numbers.index(state_neighbor_value)
            rule_column = rule_matrix[:, row_index]
            new_state = np.random.choice(len(rule_column), p=rule_column)
            next_matrix[i, j] = new_state
    return next_matrix

def repeat_update_matrix(initial_matrix, state_neighbor_matrix, row_numbers, rule_matrix, repeat,
                                      target_size=32):
    current_matrix = initial_matrix
    tensor = np.zeros((repeat + 1, *current_matrix.shape), dtype=int)
    tensor[0] = current_matrix

    for i in range(repeat):
        neighbor_counts = count_neighbors(current_matrix, base)
        state_neighbor_matrix = create_state_neighbor_matrix(current_matrix, neighbor_counts, base)
        current_matrix = update_matrix(current_matrix, state_neighbor_matrix, row_numbers, rule_matrix)
        tensor[i + 1] = current_matrix
    padded_tensor = np.full((repeat + 1, target_size, target_size), -1, dtype=int)
    original_rows, original_cols = tensor.shape[1], tensor.shape[2]
    padded_tensor[:, :original_rows, :original_cols] = tensor
    return current_matrix, padded_tensor

def generate_rule_matrix_ids(num_rulesets, base, combs):
    return [random.randint(0, base ** combs - 1) for _ in range(num_rulesets)]
    # note, this method does not prevent from generating the same ruleset twice by change


# %% [code]
import random
random.randint(0,200)

# %% [code]
#start timer
start_time = time.time()

#### GO HERE TO CHANGE INPUTS###################################
num_rulesets = 2
games_per_ruleset = 10000
base = 2 #how many states?
num_rows = 16 #size of CA grid in both dimensions
repeat = 3 # how many times we update the grid for each IC
interval = 500 # determines the speed of animations if animating
digit_rounding = 2
num_total_games = games_per_ruleset * num_rulesets
save_dir = 'CA_datasets'

order_params_list = [generate_random_parameter(base, digit_rounding) for _ in range(num_total_games)]

ca_initial_list = create_initial_matrices(order_params_list, num_rows, base, digit_rounding)
# Edit here for a custom known case
ca_initial_list_np = [np.array(matrix) for matrix in ca_initial_list]
##ca_initial_list_np = [np.array([
   # [1,0,1,1],
   # [0,1,0,0],
   # [1,0,1,1],
   # [0,0,0,0]
#])]

combs = base * math.comb(8 + base - 1, base - 1)

rule_matrix_ids = generate_rule_matrix_ids(num_rulesets, base, combs)
# Use the create_rule_matrix function to generate rule matrices
rule_matrices = [create_rule_matrix(rule_matrix_id, base, combs) for rule_matrix_id in rule_matrix_ids]
# # Custom case (comment out if using generated rule matrices)
# rule_matrices = [np.array([
#     [1,1,0,0,1,1,1,1,1,1,1,1,0,0,1,0,1,0],
#     [0,0,1,1,0,0,0,0,0,0,0,0,1,1,0,1,0,1]
# ])]

row_numbers = generate_possible_values(base)

state_neighbor_list = []
for matrix in ca_initial_list_np:
    neighbor_counts = count_neighbors(matrix, base)
    state_neighbor_matrix = create_state_neighbor_matrix(matrix, neighbor_counts, base)
    state_neighbor_list.append(state_neighbor_matrix)

result_matrix_database = []
tensor_database = []
for rule_matrix_index, rule_matrix in enumerate(rule_matrices):
    result_matrices_per_rule = []
    tensors_per_rule = []
    start_index = rule_matrix_index * games_per_ruleset
    end_index = start_index + games_per_ruleset
    for matrix, state_neighbor_matrix in zip(ca_initial_list_np[start_index:end_index],
                                             state_neighbor_list[start_index:end_index]):
        result_matrix, tensor = repeat_update_matrix(matrix, state_neighbor_matrix, row_numbers, rule_matrix, repeat,target_size=16) #target size will control padding, 32 by default
        result_matrices_per_rule.append(result_matrix)
        # Create a dictionary that ties the tensor and the corresponding rule matrix
        tensor_and_rule = {
            "tensor": tensor,
            "rule_matrix": rule_matrix
        }
        tensors_per_rule.append(tensor_and_rule)  # Store both tensor and rule_matrix
        
    result_matrix_database.append(result_matrices_per_rule)
    tensor_database.append(tensors_per_rule)  # Append the tensor-and-rule structure

def export_to_json(rule_matrices, ca_initial_list, result_matrix_database, filename):
    data = []
    for rule_matrix, result_matrices_per_rule in zip(rule_matrices, result_matrix_database):
        for initial_matrix, result_matrix in zip(ca_initial_list, result_matrices_per_rule):
            data.append({
                "rule_matrix": rule_matrix.tolist(),
                "initial_matrix": initial_matrix.tolist(),
                "result_matrix": result_matrix.tolist()
            })

    with open(filename, 'w') as outfile:
        json.dump(data, outfile, indent=4)


# export_to_json(rule_matrices, ca_initial_list_np, result_matrix_database, 'cellular_automata_data.json')

# Update saving logic to reflect new structure
data_np = np.array(tensor_database, dtype=object)  # Use dtype=object to store mixed types

# Ensure the subdirectory exists (create it if it doesn't)
os.makedirs(save_dir, exist_ok=True)

# Save the file within the subdirectory
np.save(os.path.join(save_dir, 'CA_dataset_2r_10kgpr.npy'), data_np)

# %% [code]
loaded = np.load('CA_datasets\\CA_dataset_with_rules_Oct_21_24.npy', allow_pickle=True)

# %% [code]
loaded[1][999]['rule_matrix'][0][0]

# %% [markdown]
Now we will generate a training set with the same two rules but only 100 games for each, for the purpose of accuracy testing post-training.

# %% [code]
#start timer
start_time = time.time()

#### GO HERE TO CHANGE INPUTS###################################
num_rulesets = 2
games_per_ruleset = 100
base = 2 #how many states?
num_rows = 16 #size of CA grid in both dimensions
repeat = 3 # how many times we update the grid for each IC
interval = 500 # determines the speed of animations if animating
digit_rounding = 2
num_total_games = games_per_ruleset * num_rulesets
save_dir = 'CA_datasets'

order_params_list = [generate_random_parameter(base, digit_rounding) for _ in range(num_total_games)]

ca_initial_list = create_initial_matrices(order_params_list, num_rows, base, digit_rounding)
# Edit here for a custom known case
ca_initial_list_np = [np.array(matrix) for matrix in ca_initial_list]
##ca_initial_list_np = [np.array([
   # [1,0,1,1],
   # [0,1,0,0],
   # [1,0,1,1],
   # [0,0,0,0]
#])]

combs = base * math.comb(8 + base - 1, base - 1)

# rule_matrix_ids = generate_rule_matrix_ids(num_rulesets, base, combs)
# Use the create_rule_matrix function to generate rule matrices
# rule_matrices = [create_rule_matrix(rule_matrix_id, base, combs) for rule_matrix_id in rule_matrix_ids]
# # Custom case (comment out if using generated rule matrices)
# rule_matrices = [np.array([
#     [1,1,0,0,1,1,1,1,1,1,1,1,0,0,1,0,1,0],
#     [0,0,1,1,0,0,0,0,0,0,0,0,1,1,0,1,0,1]
# ])]
rule_matrices = [np.array([
    [0., 1., 1., 0., 1., 1., 0., 1., 0., 1., 0., 0., 0., 0., 0., 0., 0., 0.],
    [1., 0., 0., 1., 0., 0., 1., 0., 1., 0., 1., 1., 1., 1., 1., 1., 1., 1.]
    ]),
    np.array([[1., 1., 1., 1., 1., 1., 0., 0., 1., 1., 0., 0., 1., 0., 0., 0., 1., 0.],
       [0., 0., 0., 0., 0., 0., 1., 1., 0., 0., 1., 1., 0., 1., 1., 1., 0., 1.]
    ]
    )]

row_numbers = generate_possible_values(base)

state_neighbor_list = []
for matrix in ca_initial_list_np:
    neighbor_counts = count_neighbors(matrix, base)
    state_neighbor_matrix = create_state_neighbor_matrix(matrix, neighbor_counts, base)
    state_neighbor_list.append(state_neighbor_matrix)

result_matrix_database = []
tensor_database = []
for rule_matrix_index, rule_matrix in enumerate(rule_matrices):
    result_matrices_per_rule = []
    tensors_per_rule = []
    start_index = rule_matrix_index * games_per_ruleset
    end_index = start_index + games_per_ruleset
    for matrix, state_neighbor_matrix in zip(ca_initial_list_np[start_index:end_index],
                                             state_neighbor_list[start_index:end_index]):
        result_matrix, tensor = repeat_update_matrix(matrix, state_neighbor_matrix, row_numbers, rule_matrix, repeat,target_size=16) #target size will control padding, 32 by default
        result_matrices_per_rule.append(result_matrix)
        # Create a dictionary that ties the tensor and the corresponding rule matrix
        tensor_and_rule = {
            "tensor": tensor,
            "rule_matrix": rule_matrix
        }
        tensors_per_rule.append(tensor_and_rule)  # Store both tensor and rule_matrix
        
    result_matrix_database.append(result_matrices_per_rule)
    tensor_database.append(tensors_per_rule)  # Append the tensor-and-rule structure

def export_to_json(rule_matrices, ca_initial_list, result_matrix_database, filename):
    data = []
    for rule_matrix, result_matrices_per_rule in zip(rule_matrices, result_matrix_database):
        for initial_matrix, result_matrix in zip(ca_initial_list, result_matrices_per_rule):
            data.append({
                "rule_matrix": rule_matrix.tolist(),
                "initial_matrix": initial_matrix.tolist(),
                "result_matrix": result_matrix.tolist()
            })

    with open(filename, 'w') as outfile:
        json.dump(data, outfile, indent=4)


# Update saving logic to reflect new structure
data_np = np.array(tensor_database, dtype=object)  # Use dtype=object to store mixed types

# Ensure the subdirectory exists (create it if it doesn't)
os.makedirs(save_dir, exist_ok=True)

# Save the file within the subdirectory
np.save(os.path.join(save_dir, 'CA_dataset_2r_100_val.npy'), data_np)

# %% [markdown]
Now let's generate a new dataset with 100 random rules, and 2 games per rule, so that we can see if the model can extrapolate from the rules matrix to apply the rules.

# %% [code]
#start timer
start_time = time.time()

#### GO HERE TO CHANGE INPUTS###################################
num_rulesets = 100
games_per_ruleset = 2
base = 2 #how many states?
num_rows = 16 #size of CA grid in both dimensions
repeat = 3 # how many times we update the grid for each IC
interval = 500 # determines the speed of animations if animating
digit_rounding = 2
num_total_games = games_per_ruleset * num_rulesets
save_dir = 'CA_datasets'

order_params_list = [generate_random_parameter(base, digit_rounding) for _ in range(num_total_games)]

ca_initial_list = create_initial_matrices(order_params_list, num_rows, base, digit_rounding)
# Edit here for a custom known case
ca_initial_list_np = [np.array(matrix) for matrix in ca_initial_list]
##ca_initial_list_np = [np.array([
   # [1,0,1,1],
   # [0,1,0,0],
   # [1,0,1,1],
   # [0,0,0,0]
#])]

combs = base * math.comb(8 + base - 1, base - 1)

rule_matrix_ids = generate_rule_matrix_ids(num_rulesets, base, combs)
# Use the create_rule_matrix function to generate rule matrices
rule_matrices = [create_rule_matrix(rule_matrix_id, base, combs) for rule_matrix_id in rule_matrix_ids]
# # Custom case (comment out if using generated rule matrices)
# rule_matrices = [np.array([
#     [1,1,0,0,1,1,1,1,1,1,1,1,0,0,1,0,1,0],
#     [0,0,1,1,0,0,0,0,0,0,0,0,1,1,0,1,0,1]
# ])]
# rule_matrices = [np.array([
#     [0., 1., 1., 0., 1., 1., 0., 1., 0., 1., 0., 0., 0., 0., 0., 0., 0., 0.],
#     [1., 0., 0., 1., 0., 0., 1., 0., 1., 0., 1., 1., 1., 1., 1., 1., 1., 1.]
#     ]),
#     np.array([[1., 1., 1., 1., 1., 1., 0., 0., 1., 1., 0., 0., 1., 0., 0., 0., 1., 0.],
#        [0., 0., 0., 0., 0., 0., 1., 1., 0., 0., 1., 1., 0., 1., 1., 1., 0., 1.]
#     ]
#     )]

row_numbers = generate_possible_values(base)

state_neighbor_list = []
for matrix in ca_initial_list_np:
    neighbor_counts = count_neighbors(matrix, base)
    state_neighbor_matrix = create_state_neighbor_matrix(matrix, neighbor_counts, base)
    state_neighbor_list.append(state_neighbor_matrix)

result_matrix_database = []
tensor_database = []
for rule_matrix_index, rule_matrix in enumerate(rule_matrices):
    result_matrices_per_rule = []
    tensors_per_rule = []
    start_index = rule_matrix_index * games_per_ruleset
    end_index = start_index + games_per_ruleset
    for matrix, state_neighbor_matrix in zip(ca_initial_list_np[start_index:end_index],
                                             state_neighbor_list[start_index:end_index]):
        result_matrix, tensor = repeat_update_matrix(matrix, state_neighbor_matrix, row_numbers, rule_matrix, repeat,target_size=16) #target size will control padding, 32 by default
        result_matrices_per_rule.append(result_matrix)
        # Create a dictionary that ties the tensor and the corresponding rule matrix
        tensor_and_rule = {
            "tensor": tensor,
            "rule_matrix": rule_matrix
        }
        tensors_per_rule.append(tensor_and_rule)  # Store both tensor and rule_matrix
        
    result_matrix_database.append(result_matrices_per_rule)
    tensor_database.append(tensors_per_rule)  # Append the tensor-and-rule structure

def export_to_json(rule_matrices, ca_initial_list, result_matrix_database, filename):
    data = []
    for rule_matrix, result_matrices_per_rule in zip(rule_matrices, result_matrix_database):
        for initial_matrix, result_matrix in zip(ca_initial_list, result_matrices_per_rule):
            data.append({
                "rule_matrix": rule_matrix.tolist(),
                "initial_matrix": initial_matrix.tolist(),
                "result_matrix": result_matrix.tolist()
            })

    with open(filename, 'w') as outfile:
        json.dump(data, outfile, indent=4)


# Update saving logic to reflect new structure
data_np = np.array(tensor_database, dtype=object)  # Use dtype=object to store mixed types

# Ensure the subdirectory exists (create it if it doesn't)
os.makedirs(save_dir, exist_ok=True)

# Save the file within the subdirectory
np.save(os.path.join(save_dir, 'CA_dataset_100r_2gpr.npy'), data_np)

# %% [markdown]
Now let's create a version of the training where we use 10 different rulesets (still 10000 games per training set).

# %% [code]
#start timer
start_time = time.time()

#### GO HERE TO CHANGE INPUTS###################################
num_rulesets = 10
games_per_ruleset = 10000
base = 2 #how many states?
num_rows = 16 #size of CA grid in both dimensions
repeat = 3 # how many times we update the grid for each IC
interval = 500 # determines the speed of animations if animating
digit_rounding = 2
num_total_games = games_per_ruleset * num_rulesets
save_dir = 'CA_datasets'

order_params_list = [generate_random_parameter(base, digit_rounding) for _ in range(num_total_games)]

ca_initial_list = create_initial_matrices(order_params_list, num_rows, base, digit_rounding)
# Edit here for a custom known case
ca_initial_list_np = [np.array(matrix) for matrix in ca_initial_list]
##ca_initial_list_np = [np.array([
   # [1,0,1,1],
   # [0,1,0,0],
   # [1,0,1,1],
   # [0,0,0,0]
#])]

combs = base * math.comb(8 + base - 1, base - 1)

rule_matrix_ids = generate_rule_matrix_ids(num_rulesets, base, combs)
# Use the create_rule_matrix function to generate rule matrices
rule_matrices = [create_rule_matrix(rule_matrix_id, base, combs) for rule_matrix_id in rule_matrix_ids]
# # Custom case (comment out if using generated rule matrices)
# rule_matrices = [np.array([
#     [1,1,0,0,1,1,1,1,1,1,1,1,0,0,1,0,1,0],
#     [0,0,1,1,0,0,0,0,0,0,0,0,1,1,0,1,0,1]
# ])]
# rule_matrices = [np.array([
#     [0., 1., 1., 0., 1., 1., 0., 1., 0., 1., 0., 0., 0., 0., 0., 0., 0., 0.],
#     [1., 0., 0., 1., 0., 0., 1., 0., 1., 0., 1., 1., 1., 1., 1., 1., 1., 1.]
#     ]),
#     np.array([[1., 1., 1., 1., 1., 1., 0., 0., 1., 1., 0., 0., 1., 0., 0., 0., 1., 0.],
#        [0., 0., 0., 0., 0., 0., 1., 1., 0., 0., 1., 1., 0., 1., 1., 1., 0., 1.]
#     ]
#     )]

row_numbers = generate_possible_values(base)

state_neighbor_list = []
for matrix in ca_initial_list_np:
    neighbor_counts = count_neighbors(matrix, base)
    state_neighbor_matrix = create_state_neighbor_matrix(matrix, neighbor_counts, base)
    state_neighbor_list.append(state_neighbor_matrix)

result_matrix_database = []
tensor_database = []
for rule_matrix_index, rule_matrix in enumerate(rule_matrices):
    result_matrices_per_rule = []
    tensors_per_rule = []
    start_index = rule_matrix_index * games_per_ruleset
    end_index = start_index + games_per_ruleset
    for matrix, state_neighbor_matrix in zip(ca_initial_list_np[start_index:end_index],
                                             state_neighbor_list[start_index:end_index]):
        result_matrix, tensor = repeat_update_matrix(matrix, state_neighbor_matrix, row_numbers, rule_matrix, repeat,target_size=16) #target size will control padding, 32 by default
        result_matrices_per_rule.append(result_matrix)
        # Create a dictionary that ties the tensor and the corresponding rule matrix
        tensor_and_rule = {
            "tensor": tensor,
            "rule_matrix": rule_matrix
        }
        tensors_per_rule.append(tensor_and_rule)  # Store both tensor and rule_matrix
        
    result_matrix_database.append(result_matrices_per_rule)
    tensor_database.append(tensors_per_rule)  # Append the tensor-and-rule structure

def export_to_json(rule_matrices, ca_initial_list, result_matrix_database, filename):
    data = []
    for rule_matrix, result_matrices_per_rule in zip(rule_matrices, result_matrix_database):
        for initial_matrix, result_matrix in zip(ca_initial_list, result_matrices_per_rule):
            data.append({
                "rule_matrix": rule_matrix.tolist(),
                "initial_matrix": initial_matrix.tolist(),
                "result_matrix": result_matrix.tolist()
            })

    with open(filename, 'w') as outfile:
        json.dump(data, outfile, indent=4)


# Update saving logic to reflect new structure
data_np = np.array(tensor_database, dtype=object)  # Use dtype=object to store mixed types

# Ensure the subdirectory exists (create it if it doesn't)
os.makedirs(save_dir, exist_ok=True)

# Save the file within the subdirectory
np.save(os.path.join(save_dir, 'CA_dataset_10r_10kgpr.npy'), data_np)

# %% [code]
#start timer
start_time = time.time()

#### GO HERE TO CHANGE INPUTS###################################
num_rulesets = 10
games_per_ruleset = 100
base = 2 #how many states?
num_rows = 16 #size of CA grid in both dimensions
repeat = 3 # how many times we update the grid for each IC
interval = 500 # determines the speed of animations if animating
digit_rounding = 2
num_total_games = games_per_ruleset * num_rulesets
save_dir = 'CA_datasets'

order_params_list = [generate_random_parameter(base, digit_rounding) for _ in range(num_total_games)]

ca_initial_list = create_initial_matrices(order_params_list, num_rows, base, digit_rounding)
# Edit here for a custom known case
ca_initial_list_np = [np.array(matrix) for matrix in ca_initial_list]
##ca_initial_list_np = [np.array([
   # [1,0,1,1],
   # [0,1,0,0],
   # [1,0,1,1],
   # [0,0,0,0]
#])]

combs = base * math.comb(8 + base - 1, base - 1)

# rule_matrix_ids = generate_rule_matrix_ids(num_rulesets, base, combs)
# Use the create_rule_matrix function to generate rule matrices
# rule_matrices = [create_rule_matrix(rule_matrix_id, base, combs) for rule_matrix_id in rule_matrix_ids]
# # Custom case (comment out if using generated rule matrices)
# rule_matrices = [np.array([
#     [1,1,0,0,1,1,1,1,1,1,1,1,0,0,1,0,1,0],
#     [0,0,1,1,0,0,0,0,0,0,0,0,1,1,0,1,0,1]
# ])]
rule_matrices = [np.array([[0., 0., 0., 0., 1., 0., 0., 1., 0., 1., 0., 1., 1., 1., 0., 0.,
         1., 1.],
        [1., 1., 1., 1., 0., 1., 1., 0., 1., 0., 1., 0., 0., 0., 1., 1.,
         0., 0.]]),
    np.array([[0., 0., 0., 1., 0., 1., 0., 0., 0., 1., 0., 0., 0., 0., 1., 0.,
         0., 0.],
        [1., 1., 1., 0., 1., 0., 1., 1., 1., 0., 1., 1., 1., 1., 0., 1.,
         1., 1.]]
    ),
    np.array([[0., 1., 1., 0., 1., 1., 0., 1., 1., 1., 0., 1., 0., 0., 0., 0.,
         1., 1.],
        [1., 0., 0., 1., 0., 0., 1., 0., 0., 0., 1., 0., 1., 1., 1., 1.,
         0., 0.]]
    ),
    np.array([[0., 0., 1., 1., 0., 0., 1., 0., 1., 0., 1., 1., 0., 0., 0., 1.,
         0., 1.],
        [1., 1., 0., 0., 1., 1., 0., 1., 0., 1., 0., 0., 1., 1., 1., 0.,
         1., 0.]]
    ),
    np.array([[1., 1., 1., 1., 1., 1., 1., 0., 1., 1., 1., 1., 0., 0., 1., 1.,
         0., 0.],
        [0., 0., 0., 0., 0., 0., 0., 1., 0., 0., 0., 0., 1., 1., 0., 0.,
         1., 1.]]
    ),
    np.array([[1., 0., 1., 0., 1., 0., 1., 1., 1., 0., 1., 1., 0., 0., 0., 0.,
         1., 0.],
        [0., 1., 0., 1., 0., 1., 0., 0., 0., 1., 0., 0., 1., 1., 1., 1.,
         0., 1.]]),
    np.array([[1., 0., 1., 0., 0., 1., 0., 1., 1., 0., 1., 0., 0., 1., 1., 1.,
         1., 0.],
        [0., 1., 0., 1., 1., 0., 1., 0., 0., 1., 0., 1., 1., 0., 0., 0.,
         0., 1.]]),
    np.array([[1., 0., 1., 1., 1., 1., 0., 1., 0., 1., 1., 0., 1., 0., 0., 1.,
         0., 0.],
        [0., 1., 0., 0., 0., 0., 1., 0., 1., 0., 0., 1., 0., 1., 1., 0.,
         1., 1.]]),
    np.array([[1., 0., 0., 1., 0., 0., 0., 0., 1., 1., 0., 0., 1., 1., 1., 1.,
         1., 1.],
        [0., 1., 1., 0., 1., 1., 1., 1., 0., 0., 1., 1., 0., 0., 0., 0.,
         0., 0.]]),
    np.array([[1., 0., 1., 0., 1., 0., 0., 1., 0., 0., 0., 1., 0., 0., 1., 0.,
         0., 1.],
        [0., 1., 0., 1., 0., 1., 1., 0., 1., 1., 1., 0., 1., 1., 0., 1.,
         1., 0.]])
    ]

row_numbers = generate_possible_values(base)

state_neighbor_list = []
for matrix in ca_initial_list_np:
    neighbor_counts = count_neighbors(matrix, base)
    state_neighbor_matrix = create_state_neighbor_matrix(matrix, neighbor_counts, base)
    state_neighbor_list.append(state_neighbor_matrix)

result_matrix_database = []
tensor_database = []
for rule_matrix_index, rule_matrix in enumerate(rule_matrices):
    result_matrices_per_rule = []
    tensors_per_rule = []
    start_index = rule_matrix_index * games_per_ruleset
    end_index = start_index + games_per_ruleset
    for matrix, state_neighbor_matrix in zip(ca_initial_list_np[start_index:end_index],
                                             state_neighbor_list[start_index:end_index]):
        result_matrix, tensor = repeat_update_matrix(matrix, state_neighbor_matrix, row_numbers, rule_matrix, repeat,target_size=16) #target size will control padding, 32 by default
        result_matrices_per_rule.append(result_matrix)
        # Create a dictionary that ties the tensor and the corresponding rule matrix
        tensor_and_rule = {
            "tensor": tensor,
            "rule_matrix": rule_matrix
        }
        tensors_per_rule.append(tensor_and_rule)  # Store both tensor and rule_matrix
        
    result_matrix_database.append(result_matrices_per_rule)
    tensor_database.append(tensors_per_rule)  # Append the tensor-and-rule structure

def export_to_json(rule_matrices, ca_initial_list, result_matrix_database, filename):
    data = []
    for rule_matrix, result_matrices_per_rule in zip(rule_matrices, result_matrix_database):
        for initial_matrix, result_matrix in zip(ca_initial_list, result_matrices_per_rule):
            data.append({
                "rule_matrix": rule_matrix.tolist(),
                "initial_matrix": initial_matrix.tolist(),
                "result_matrix": result_matrix.tolist()
            })

    with open(filename, 'w') as outfile:
        json.dump(data, outfile, indent=4)


# Update saving logic to reflect new structure
data_np = np.array(tensor_database, dtype=object)  # Use dtype=object to store mixed types

# Ensure the subdirectory exists (create it if it doesn't)
os.makedirs(save_dir, exist_ok=True)

# Save the file within the subdirectory
np.save(os.path.join(save_dir, 'CA_dataset_10r_100_val.npy'), data_np)

# %% [markdown]
### Here we show that one specific output of the model AutomataGPT_2DBD_10rI gives an incorrect ruleset with respect to ground truth only because the solution is non-unique.

# %% [code]
import numpy as np

def run_single_timestep(initial_condition_flat, rule_matrix, base):
    # Define grid size based on length of initial condition
    num_cells = int(math.sqrt(len(initial_condition_flat)))
    if num_cells**2 != len(initial_condition_flat):
        raise ValueError("Initial condition should represent a square grid.")
    
    # Reshape the initial condition to a matrix form
    initial_matrix = np.array(initial_condition_flat).reshape((num_cells, num_cells))

    # Generate neighbor counts and state-neighbor matrix
    neighbor_counts = count_neighbors(initial_matrix, base)
    state_neighbor_matrix = create_state_neighbor_matrix(initial_matrix, neighbor_counts, base)

    # Generate possible values (state-neighbor configurations)
    row_numbers = generate_possible_values(base)

    # Apply update to get the next game state (GS2)
    next_state = update_matrix(initial_matrix, state_neighbor_matrix, row_numbers, rule_matrix)

    return next_state.flatten()


def string_to_array(input_string):
    # Split the string by spaces and convert each part to an integer
    return [int(x) for x in input_string.split()]


# Example Usage
base = 2  # Define base for your rule matrix
combs = 512  # Adjust this according to the number of combinations needed
rule_matrix = np.array([[0, 0, 0, 0, 1, 0, 0, 1, 0, 1, 0, 1, 1, 1, 0, 0, 1, 1],[1, 1, 1, 1, 0, 1, 1, 0, 1, 0, 1, 0, 0, 0, 1, 1, 0, 0]])  # Use your desired rule matrix ID or provide a custom one
initial_condition_flat = string_to_array('0 0 0 0 0 0 0 0 0 0 0 0 0 0 0 0 0 0 0 0 0 0 1 0 0 0 0 0 0 0 0 0 0 0 0 0 0 0 0 0 0 0 0 0 0 1 0 0 0 1 0 0 0 0 0 0 0 0 0 0 0 0 0 0 0 0 0 0 0 0 0 0 0 0 0 0 0 0 0 0 0 0 0 0 0 0 0 0 0 0 0 0 0 0 0 0 0 0 0 0 0 0 0 0 0 0 0 0 0 0 0 0 0 0 0 0 0 0 0 0 0 0 1 0 0 0 0 0 0 0 0 1 0 1 0 0 0 0 0 0 0 0 0 0 1 0 0 0 0 0 0 0 0 0 0 0 0 0 0 0 0 0 0 0 0 0 0 0 0 0 0 0 0 0 0 0 0 0 0 0 0 0 0 0 0 0 0 0 0 0 0 0 0 0 0 0 0 0 0 0 0 0 0 0 0 0 0 0 0 0 0 0 0 0 0 0 0 0 0 0 0 0 0 0 0 0 0 0 0 0 0 0 0 0 1 0 0 0 0 0 0 0 0 0 0 0 0 0 0 0 0 0 0 0 0 0')  # Example flattened initial condition (5x5 grid)

# Run the CA by one timestep
gs2 = run_single_timestep(initial_condition_flat, rule_matrix, base)
print("Game State 2 (flattened):", gs2)


# %% [code]
gs2 == np.array(string_to_array('1 1 1 1 1 1 1 1 1 1 1 1 1 1 1 1 1 1 1 1 1 1 0 1 1 1 1 1 1 1 1 1 1 1 1 1 1 1 1 1 1 1 1 1 1 0 1 1 1 0 1 1 1 1 1 1 1 1 1 1 1 1 1 1 1 1 1 1 1 1 1 1 1 1 1 1 1 1 1 1 1 1 1 1 1 1 1 1 1 1 1 1 1 1 1 1 1 1 1 1 1 1 1 1 1 1 1 1 1 1 1 1 1 1 1 1 1 1 1 1 1 1 0 1 1 1 1 1 1 1 1 0 1 0 1 1 1 1 1 1 1 1 1 1 0 1 1 1 1 1 1 1 1 1 1 1 1 1 1 1 1 1 1 1 1 1 1 1 1 1 1 1 1 1 1 1 1 1 1 1 1 1 1 1 1 1 1 1 1 1 1 1 1 1 1 1 1 1 1 1 1 1 1 1 1 1 1 1 1 1 1 1 1 1 1 1 1 1 1 1 1 1 1 1 1 1 1 1 1 1 1 1 1 1 0 1 1 1 1 1 1 1 1 1 1 1 1 1 1 1 1 1 1 1 1 1'))


# %% [code]
import numpy as np

def run_single_timestep(initial_condition_flat, rule_matrix, base):
    # Define grid size based on length of initial condition
    num_cells = int(math.sqrt(len(initial_condition_flat)))
    if num_cells**2 != len(initial_condition_flat):
        raise ValueError("Initial condition should represent a square grid.")
    
    # Reshape the initial condition to a matrix form
    initial_matrix = np.array(initial_condition_flat).reshape((num_cells, num_cells))

    # Generate neighbor counts and state-neighbor matrix
    neighbor_counts = count_neighbors(initial_matrix, base)
    state_neighbor_matrix = create_state_neighbor_matrix(initial_matrix, neighbor_counts, base)

    # Generate possible values (state-neighbor configurations)
    row_numbers = generate_possible_values(base)

    # Apply update to get the next game state (GS2)
    next_state = update_matrix(initial_matrix, state_neighbor_matrix, row_numbers, rule_matrix)

    return next_state.flatten()


def string_to_array(input_string):
    # Split the string by spaces and convert each part to an integer
    return [int(x) for x in input_string.split()]


# Example Usage
base = 2  # Define base for your rule matrix
combs = 512  # Adjust this according to the number of combinations needed
rule_matrix = np.array([[0, 0, 0, 0, 1, 0, 0, 1, 0, 1, 0, 1, 1, 1, 0, 0, 1, 1],[1, 1, 1, 1, 0, 1, 1, 0, 1, 0, 1, 0, 0, 0, 1, 1, 0, 0]])  # Use your desired rule matrix ID or provide a custom one
initial_condition_flat = string_to_array('0 0 0 0 0 0 0 0 0 0 0 0 0 0 0 0 0 0 0 0 0 0 1 0 0 0 0 0 0 0 0 0 0 0 0 0 0 0 0 0 0 0 0 0 0 1 0 0 0 1 0 0 0 0 0 0 0 0 0 0 0 0 0 0 0 0 0 0 0 0 0 0 0 0 0 0 0 0 0 0 0 0 0 0 0 0 0 0 0 0 0 0 0 0 0 0 0 0 0 0 0 0 0 0 0 0 0 0 0 0 0 0 0 0 0 0 0 0 0 0 0 0 1 0 0 0 0 0 0 0 0 1 0 1 0 0 0 0 0 0 0 0 0 0 1 0 0 0 0 0 0 0 0 0 0 0 0 0 0 0 0 0 0 0 0 0 0 0 0 0 0 0 0 0 0 0 0 0 0 0 0 0 0 0 0 0 0 0 0 0 0 0 0 0 0 0 0 0 0 0 0 0 0 0 0 0 0 0 0 0 0 0 0 0 0 0 0 0 0 0 0 0 0 0 0 0 0 0 0 0 0 0 0 0 1 0 0 0 0 0 0 0 0 0 0 0 0 0 0 0 0 0 0 0 0 0')  # Example flattened initial condition (5x5 grid)

# Run the CA by one timestep
gs2 = run_single_timestep(initial_condition_flat, rule_matrix, base)
print("Game State 2 (flattened):", gs2)


# %% [markdown]
### Let us now generate a dataset with 100 rules, each with only 10000 games. 

# %% [code]
#start timer
start_time = time.time()

#### GO HERE TO CHANGE INPUTS###################################
num_rulesets = 100
games_per_ruleset = 10000
base = 2 #how many states?
num_rows = 16 #size of CA grid in both dimensions
repeat = 3 # how many times we update the grid for each IC
interval = 500 # determines the speed of animations if animating
digit_rounding = 2
num_total_games = games_per_ruleset * num_rulesets
save_dir = 'CA_datasets'

order_params_list = [generate_random_parameter(base, digit_rounding) for _ in range(num_total_games)]

ca_initial_list = create_initial_matrices(order_params_list, num_rows, base, digit_rounding)
# Edit here for a custom known case
ca_initial_list_np = [np.array(matrix) for matrix in ca_initial_list]
##ca_initial_list_np = [np.array([
   # [1,0,1,1],
   # [0,1,0,0],
   # [1,0,1,1],
   # [0,0,0,0]
#])]

combs = base * math.comb(8 + base - 1, base - 1)

rule_matrix_ids = generate_rule_matrix_ids(num_rulesets, base, combs)
# Use the create_rule_matrix function to generate rule matrices
rule_matrices = [create_rule_matrix(rule_matrix_id, base, combs) for rule_matrix_id in rule_matrix_ids]
# # Custom case (comment out if using generated rule matrices)
# rule_matrices = [np.array([
#     [1,1,0,0,1,1,1,1,1,1,1,1,0,0,1,0,1,0],
#     [0,0,1,1,0,0,0,0,0,0,0,0,1,1,0,1,0,1]
# ])]
# rule_matrices = [np.array([
#     [0., 1., 1., 0., 1., 1., 0., 1., 0., 1., 0., 0., 0., 0., 0., 0., 0., 0.],
#     [1., 0., 0., 1., 0., 0., 1., 0., 1., 0., 1., 1., 1., 1., 1., 1., 1., 1.]
#     ]),
#     np.array([[1., 1., 1., 1., 1., 1., 0., 0., 1., 1., 0., 0., 1., 0., 0., 0., 1., 0.],
#        [0., 0., 0., 0., 0., 0., 1., 1., 0., 0., 1., 1., 0., 1., 1., 1., 0., 1.]
#     ]
#     )]

row_numbers = generate_possible_values(base)

state_neighbor_list = []
for matrix in ca_initial_list_np:
    neighbor_counts = count_neighbors(matrix, base)
    state_neighbor_matrix = create_state_neighbor_matrix(matrix, neighbor_counts, base)
    state_neighbor_list.append(state_neighbor_matrix)

result_matrix_database = []
tensor_database = []
for rule_matrix_index, rule_matrix in enumerate(rule_matrices):
    result_matrices_per_rule = []
    tensors_per_rule = []
    start_index = rule_matrix_index * games_per_ruleset
    end_index = start_index + games_per_ruleset
    for matrix, state_neighbor_matrix in zip(ca_initial_list_np[start_index:end_index],
                                             state_neighbor_list[start_index:end_index]):
        result_matrix, tensor = repeat_update_matrix(matrix, state_neighbor_matrix, row_numbers, rule_matrix, repeat,target_size=16) #target size will control padding, 32 by default
        result_matrices_per_rule.append(result_matrix)
        # Create a dictionary that ties the tensor and the corresponding rule matrix
        tensor_and_rule = {
            "tensor": tensor,
            "rule_matrix": rule_matrix
        }
        tensors_per_rule.append(tensor_and_rule)  # Store both tensor and rule_matrix
        
    result_matrix_database.append(result_matrices_per_rule)
    tensor_database.append(tensors_per_rule)  # Append the tensor-and-rule structure

def export_to_json(rule_matrices, ca_initial_list, result_matrix_database, filename):
    data = []
    for rule_matrix, result_matrices_per_rule in zip(rule_matrices, result_matrix_database):
        for initial_matrix, result_matrix in zip(ca_initial_list, result_matrices_per_rule):
            data.append({
                "rule_matrix": rule_matrix.tolist(),
                "initial_matrix": initial_matrix.tolist(),
                "result_matrix": result_matrix.tolist()
            })

    with open(filename, 'w') as outfile:
        json.dump(data, outfile, indent=4)


# Update saving logic to reflect new structure
data_np = np.array(tensor_database, dtype=object)  # Use dtype=object to store mixed types

# Ensure the subdirectory exists (create it if it doesn't)
os.makedirs(save_dir, exist_ok=True)

# Save the file within the subdirectory
np.save(os.path.join(save_dir, 'CA_dataset_100r_10kgpr.npy'), data_np)

# %% [markdown]
### Now let's make a validation set using the same 100 rules.

# %% [code]
import numpy as np
hundred_rules_training = np.load('CA_datasets\\CA_dataset_100r_10kgpr.npy', allow_pickle=True)


# %% [code]
rule_matrices_tr = [item[0]['rule_matrix'] for item in hundred_rules_training] #extract the rules we used for training
print(rule_matrices_tr)


# %% [code]
#start timer
start_time = time.time()

#### GO HERE TO CHANGE INPUTS###################################
num_rulesets = 100
games_per_ruleset = 10
base = 2 #how many states?
num_rows = 16 #size of CA grid in both dimensions
repeat = 3 # how many times we update the grid for each IC
interval = 500 # determines the speed of animations if animating
digit_rounding = 2
num_total_games = games_per_ruleset * num_rulesets
save_dir = 'CA_datasets'

order_params_list = [generate_random_parameter(base, digit_rounding) for _ in range(num_total_games)]

ca_initial_list = create_initial_matrices(order_params_list, num_rows, base, digit_rounding)
# Edit here for a custom known case
ca_initial_list_np = [np.array(matrix) for matrix in ca_initial_list]
##ca_initial_list_np = [np.array([
   # [1,0,1,1],
   # [0,1,0,0],
   # [1,0,1,1],
   # [0,0,0,0]
#])]

combs = base * math.comb(8 + base - 1, base - 1)

# rule_matrix_ids = generate_rule_matrix_ids(num_rulesets, base, combs)
# # Use the create_rule_matrix function to generate rule matrices
# rule_matrices = [create_rule_matrix(rule_matrix_id, base, combs) for rule_matrix_id in rule_matrix_ids]
# # # Custom case (comment out if using generated rule matrices)
# # rule_matrices = [np.array([
# #     [1,1,0,0,1,1,1,1,1,1,1,1,0,0,1,0,1,0],
# #     [0,0,1,1,0,0,0,0,0,0,0,0,1,1,0,1,0,1]
# # ])]

rule_matrices = rule_matrices_tr #setting rule matrices equal to the ones that we used for training

row_numbers = generate_possible_values(base)

state_neighbor_list = []
for matrix in ca_initial_list_np:
    neighbor_counts = count_neighbors(matrix, base)
    state_neighbor_matrix = create_state_neighbor_matrix(matrix, neighbor_counts, base)
    state_neighbor_list.append(state_neighbor_matrix)

result_matrix_database = []
tensor_database = []
for rule_matrix_index, rule_matrix in enumerate(rule_matrices):
    result_matrices_per_rule = []
    tensors_per_rule = []
    start_index = rule_matrix_index * games_per_ruleset
    end_index = start_index + games_per_ruleset
    for matrix, state_neighbor_matrix in zip(ca_initial_list_np[start_index:end_index],
                                             state_neighbor_list[start_index:end_index]):
        result_matrix, tensor = repeat_update_matrix(matrix, state_neighbor_matrix, row_numbers, rule_matrix, repeat,target_size=16) #target size will control padding, 32 by default
        result_matrices_per_rule.append(result_matrix)
        # Create a dictionary that ties the tensor and the corresponding rule matrix
        tensor_and_rule = {
            "tensor": tensor,
            "rule_matrix": rule_matrix
        }
        tensors_per_rule.append(tensor_and_rule)  # Store both tensor and rule_matrix
        
    result_matrix_database.append(result_matrices_per_rule)
    tensor_database.append(tensors_per_rule)  # Append the tensor-and-rule structure

# Update saving logic to reflect new structure
data_np = np.array(tensor_database, dtype=object)  # Use dtype=object to store mixed types

# Ensure the subdirectory exists (create it if it doesn't)
os.makedirs(save_dir, exist_ok=True)

# Save the file within the subdirectory
np.save(os.path.join(save_dir, 'CA_dataset_100r_10_val.npy'), data_np)

# %% [code]
