# Supplementary material for: AutomataGPT: Transformer‐Based Forecasting and Ruleset Inference for Two‐Dimensional Cellular Automata
Source: Adv Sci (Weinh). 2026 Apr 9;13(33):e11352. doi: 10.1002/advs.202511352 (PMC13271642; doi:10.1002/advs.202511352)
Supplement: Supplementary file 2 — Supporting File 2: advs75040‐sup‐0002‐Data.zip. [file ADVS-13-e11352-s001.zip › AutomataGPT-main/Extrapolation_Fig_Gen.ipynb]

# %% [markdown]
# Forward Extrapolation Figure Generation
1. Let's load the data we need

# %% [code]
import pandas as pd
import numpy as np
import seaborn as sns
import math
import csv
import matplotlib.pyplot as plt
from scipy.spatial.distance import hamming, jaccard, cosine
from scipy.stats import linregress


# %% [markdown]
### Forward Problem


# %% [code]
import pandas as pd
import numpy as np
from scipy.spatial.distance import hamming, jensenshannon
from scipy.stats import linregress
import seaborn as sns
import matplotlib.pyplot as plt

sns.set(style="white")


def load_and_calculate_metrics(csv_file, training_data_file, test_data_file, training_count):
    df_accuracy = pd.read_csv(csv_file)
    CA_data_training = np.load(training_data_file, allow_pickle=True)
    CA_data_test = np.load(test_data_file, allow_pickle=True)

    # Extract training rules
    training_rules = [CA_data_training[i][0]['rule_matrix'] for i in range(training_count)]

    # Extract test rules
    rules_test_list = [
        CA_data_test[rule_number][game_number]['rule_matrix']
        for rule_number in range(len(CA_data_test))
        for game_number in range(len(CA_data_test[rule_number]))
    ]

    def hamming_distance(matrix1, matrix2):
        return hamming(matrix1.flatten(), matrix2.flatten())

    def jaccard_distance(matrix1, matrix2):
        intersection = np.logical_and(matrix1, matrix2).sum()
        union = np.logical_or(matrix1, matrix2).sum()
        return 1 - (intersection / union) if union != 0 else 1

    def js_divergence(matrix1, matrix2):
        p = matrix1.flatten() / np.sum(matrix1)
        q = matrix2.flatten() / np.sum(matrix2)
        return jensenshannon(p, q)

    def calculate_top2_average(metric_fn, test_matrix, training_rules):
        scores = [metric_fn(test_matrix, rule) for rule in training_rules]
        top2_avg = np.mean(sorted(scores)[:2])
        return top2_avg

    data = []
    for sample_index, test_matrix in enumerate(rules_test_list):
        metrics = {
            'hamming_avg': calculate_top2_average(hamming_distance, test_matrix, training_rules),
            'jaccard_avg': calculate_top2_average(jaccard_distance, test_matrix, training_rules),
            'jsd_avg': calculate_top2_average(js_divergence, test_matrix, training_rules),
            'sample_index': sample_index
        }
        data.append(metrics)

    df_all_metrics = pd.DataFrame(data)
    df_accuracy.rename(columns={'Sample Index': 'sample_index'}, inplace=True)
    df_combined = df_all_metrics.merge(df_accuracy, on='sample_index', how='inner')
    return df_combined

# Load and calculate metrics for each dataset
data_files = [
    ('Accuracy_Testing/accuracy_csv/accuracy_epoch_50_2_ruleset_model_running_hundred_rulesets.csv', 'CA_datasets/CA_dataset_2r_10kgpr.npy', 'CA_datasets/CA_dataset_100r_2gpr.npy', 2),
    ('Accuracy_Testing/accuracy_csv/accuracy_epoch_50_10_ruleset_model_running_hundred_rulesets.csv', 'CA_datasets/CA_dataset_10r_10kgpr.npy', 'CA_datasets/CA_dataset_100r_2gpr.npy', 10),
    ('Accuracy_Testing/accuracy_csv/accuracy_epoch_20_100_ruleset_model_running_hundred_rulesets.csv', 'CA_datasets/CA_dataset_100r_10kgpr.npy', 'CA_datasets/CA_dataset_100r_2gpr.npy', 100),
]

dataframes = [load_and_calculate_metrics(*file_info) for file_info in data_files]

# %% [code]
(dataframes[1]['Accuracy'] == 0).mean()

# %% [code]
import pandas as pd
import numpy as np
import seaborn as sns
import matplotlib.pyplot as plt
from cmap import Colormap
from matplotlib.patches import Patch

# Patch that could be used in a legend
error_box = Patch(facecolor='none', edgecolor='black', label=r'$f_p$')

annotations = ['a)', 'b)', 'c)', 'd)', 'e)', 'f)']

# Set Seaborn style
sns.set_theme(style="white", font_scale=0.8)  # Adjust overall font size

# Initialize Batlow colormap
# cm = Colormap('crameri:grayC')
cm = Colormap("crameri:batlow")

# Define the metric ranges for binning
metric_ranges = [
    (0.0, 0.1, '[0.0, 0.1)'),
    (0.1, 0.2, '[0.1, 0.2)'),
    (0.2, 0.3, '[0.2, 0.3)'),
    (0.3, 0.4, '[0.3, 0.4)'),
    (0.4, 0.5, '[0.4, 0.5)'),
    (0.5, 0.6, '[0.5, 0.6)'),
    (0.6, 0.7, '[0.6, 0.7)'),
    (0.7, 0.8, '[0.7, 0.8)'),
    (0.8, 0.9, '[0.8, 0.9)'),
    (0.9, 1.0, '[0.9, 1.0]')
]

def calculate_detailed_metrics(dataframes):
    rule_counts = [2, 10, 100]
    model_types = ['RMI', 'RMI', 'RMI']
    metrics_list = []

    for rules, df, model_type in zip(rule_counts, dataframes, model_types):
        r_p_total = (df['Accuracy'] == 1).mean()
        r_e_total = (df['Accuracy'] == 0).mean()
        A_total   = df['Accuracy'].mean()
        print(f"For {model_type} with {rules} rules:")
        print(f"  r_p tot: {r_p_total}")
        print(f"  r_e tot: {r_e_total}")

        # Temporary column to mark bin membership
        df['Included'] = False
        bin_frequencies = []

        for low, high, range_label in metric_ranges:
            # Define subset based on bin range
            if high == 1.0:
                subset = df[(df['Accuracy'] >= low) & (df['Accuracy'] <= high)]
            else:
                subset = df[(df['Accuracy'] >= low) & (df['Accuracy'] < high)]

            df.loc[subset.index, 'Included'] = True
            freq = len(subset) / len(df)
            bin_frequencies.append(freq)

            metrics_list.append({
                'Rules': rules,
                'Model Type': model_type,
                'Metric Range': range_label,
                'Accuracy Frequency': freq,
                'r_p': (subset['Accuracy'] == 1).mean(),
                'r_e': (subset['Accuracy'] == 0).mean()
            })

        # Verify all rows are included
        excluded_rows = df[~df['Included']]
        if len(excluded_rows) > 0:
            print(f"  Warning: {len(excluded_rows)} rows not assigned to any bin.")
        df.drop(columns='Included', inplace=True)

        # Check if frequencies sum to 1
        total_freq_sum = sum(bin_frequencies)
        if abs(total_freq_sum - 1.0) > 1e-10:
            print(f"  Warning: Histogram frequencies sum to {total_freq_sum}, not 1.0.")
        else:
            print("  Histograms good!")

        # Add the total line
        metrics_list.append({
            'Rules': rules,
            'Model Type': model_type,
            'Metric Range': 'Total',
            'Avg Accuracy': A_total,
            'Accuracy Frequency': 1.0,
            'r_p': r_p_total,
            'r_e': r_e_total
        })

    return pd.DataFrame(metrics_list)

# -- Assuming `dataframes` is defined elsewhere and contains three DataFrames --
metrics_df = calculate_detailed_metrics(dataframes)

# Prepare aggregated metrics (use f_p and f_e as names instead of r_p and r_e)
aggregated_metrics = metrics_df[metrics_df['Metric Range'] == 'Total'][['Rules', 'r_p', 'r_e']]
aggregated_metrics = aggregated_metrics.melt(
    id_vars='Rules', 
    value_vars=['r_p', 'r_e'], 
    var_name='Metric', 
    value_name='Value'
)
aggregated_metrics['Metric'] = aggregated_metrics['Metric'].replace({'r_p': 'f_p', 'r_e': 'f_e'})

# Create figure and subplots
fig, axes = plt.subplots(nrows=1, ncols=3, figsize=(6, 2), dpi=1000)

# Prepare color palettes
num_ranges = len(metric_ranges)
palette_ranges = [cm((i + 1) / (num_ranges + 1)) for i in range(num_ranges)]

###############################################################################
# (a) Plot average accuracy (Total lines)
###############################################################################
sns.barplot(
    ax=axes[0],
    x='Rules',
    y='Avg Accuracy',
    hue='Model Type',
    data=metrics_df[metrics_df['Metric Range'] == 'Total'],
    palette=['none', 'none'],  # Use transparent bars for manual control
    dodge=True
)
# Manual styling (hatching/edges)
bars_a = axes[0].containers
for bar_container, hatch in zip(bars_a, ['', '//']):
    for patch in bar_container:
        patch.set_edgecolor('black')
        patch.set_facecolor('none')
        patch.set_hatch(hatch)

axes[0].set_xlabel(r'$N_{\text{RM}}$')
axes[0].set_ylabel(r"$\overline{A}_{\text{GS2I}}$")
axes[0].text(
    0.02, 0.9, f"{annotations[0]}",
    transform=axes[0].transAxes,
    fontsize=10,
    fontweight='bold'
)
axes[0].set_ylim(0,1)
axes[0].legend().remove()

# Data labels for figure (a)
for container in axes[0].containers:
    axes[0].bar_label(container, fmt='%.2f', padding=-10, color='black', fontsize=5)

###############################################################################
# (b) Plot aggregated metrics (f_p, f_e)
###############################################################################
sns.barplot(
    ax=axes[1],
    x='Rules',
    y='Value',
    hue='Metric',
    data=aggregated_metrics[:3],  # Only the first set of RMI (assuming 3 total)
    palette=['none'],  # Transparent bars
)
# Manual styling
bars_b = axes[1].containers
for bar_container, hatch in zip(bars_b, ['', '//']):
    for patch in bar_container:
        patch.set_edgecolor('black')
        patch.set_facecolor('none')
        patch.set_hatch(hatch)

axes[1].set_xlabel(r'$N_{\text{RM}}$')
axes[1].set_ylabel(r'$f_p$')
axes[1].set_yscale('log')
axes[1].set_ylim(1e-3, 1)
axes[1].text(
    0.02, 0.9, f"{annotations[1]}",
    transform=axes[1].transAxes,
    fontsize=10,
    fontweight='bold'
)
axes[1].legend().remove()

# Data labels for figure (b)
for container in axes[1].containers:
    axes[1].bar_label(container, fmt='%.2e', padding=-10, color='black', fontsize=5)

###############################################################################
# (c) Accuracy distributions (non-Total lines)
###############################################################################
third_subplot_index = 2
model = 'RMI'
df_third_subplot = metrics_df[
    (metrics_df['Model Type'] == model) & 
    (metrics_df['Metric Range'] != 'Total')
]

sns.barplot(
    ax=axes[third_subplot_index],
    x='Rules',
    y='Accuracy Frequency',
    hue='Metric Range',
    data=df_third_subplot, 
    palette=palette_ranges,
    dodge=True
)

axes[third_subplot_index].set_xlabel(r'$N_{\text{RM}}$')
axes[third_subplot_index].set_ylabel(r'$f_{\text{Test}}$')
axes[third_subplot_index].set_yscale('log')
axes[third_subplot_index].set_ylim(1e-3, 1)
axes[third_subplot_index].text(
    0.02, 0.9, f"{annotations[third_subplot_index]}",
    transform=axes[third_subplot_index].transAxes,
    fontsize=10,
    fontweight='bold'
)

# Collect handles/labels for a global legend
handles_c, labels_c = axes[third_subplot_index].get_legend_handles_labels()
axes[third_subplot_index].legend().remove()  # Remove local legend

# Filter only the bins actually used in df_third_subplot
unique_ranges = df_third_subplot['Metric Range'].unique().tolist()
filtered_handles = []
filtered_labels = []
for h, lbl in zip(handles_c, labels_c):
    if lbl in unique_ranges:
        filtered_handles.append(h)
        filtered_labels.append(lbl)

# Tight layout to allow space for an external legend
# We shrink the main plot area so that the legend can be placed below
plt.tight_layout()

# Create a single legend at the bottom center of the entire figure
fig.legend(
    filtered_handles,
    filtered_labels,
    loc='lower center',
    bbox_to_anchor=(0.5, -0.15),
    ncol=5,            # Adjust columns to fit your bins nicely
    frameon=False,
    fontsize=8,        # Matches the rest of the text (since font_scale=0.8)
    labelspacing=0.5,
    columnspacing=0.5,
    handletextpad=0.4,
    handlelength=1.0
)
plt.tight_layout()
plt.savefig(
    "Figures/Automata_GPT_Forward_Models_Accuracy_v_NRM.png", 
    dpi=1000, 
    bbox_inches="tight"
)
plt.show()


# %% [markdown]
# Now the Inverse Problem

# %% [code]
import pandas as pd
import numpy as np
from scipy.spatial.distance import hamming, jensenshannon
from scipy.stats import linregress
import seaborn as sns
import matplotlib.pyplot as plt

sns.set(style="white")


def load_and_calculate_metrics(csv_file, training_data_file, test_data_file, training_count):
    df_accuracy = pd.read_csv(csv_file)
    CA_data_training = np.load(training_data_file, allow_pickle=True)
    CA_data_test = np.load(test_data_file, allow_pickle=True)

    # Extract training rules
    training_rules = [CA_data_training[i][0]['rule_matrix'] for i in range(training_count)]

    # Extract test rules
    rules_test_list = [
        CA_data_test[rule_number][game_number]['rule_matrix']
        for rule_number in range(len(CA_data_test))
        for game_number in range(len(CA_data_test[rule_number]))
    ]

    def hamming_distance(matrix1, matrix2):
        return hamming(matrix1.flatten(), matrix2.flatten())

    def jaccard_distance(matrix1, matrix2):
        intersection = np.logical_and(matrix1, matrix2).sum()
        union = np.logical_or(matrix1, matrix2).sum()
        return 1 - (intersection / union) if union != 0 else 1

    def js_divergence(matrix1, matrix2):
        p = matrix1.flatten() / np.sum(matrix1)
        q = matrix2.flatten() / np.sum(matrix2)
        return jensenshannon(p, q)

    def calculate_top2_average(metric_fn, test_matrix, training_rules):
        scores = [metric_fn(test_matrix, rule) for rule in training_rules]
        top2_avg = np.mean(sorted(scores)[:2])
        return top2_avg

    data = []
    for sample_index, test_matrix in enumerate(rules_test_list):
        metrics = {
            'hamming_avg': calculate_top2_average(hamming_distance, test_matrix, training_rules),
            'jaccard_avg': calculate_top2_average(jaccard_distance, test_matrix, training_rules),
            'jsd_avg': calculate_top2_average(js_divergence, test_matrix, training_rules),
            'sample_index': sample_index
        }
        data.append(metrics)

    df_all_metrics = pd.DataFrame(data)
    df_accuracy.rename(columns={'Sample Index': 'sample_index'}, inplace=True)
    df_combined = df_all_metrics.merge(df_accuracy, on='sample_index', how='inner')
    return df_combined

# Load and calculate metrics for each dataset
data_files = [
    ('Accuracy_Testing/accuracy_csv/accuracy_epoch_50_2_ruleset_model_inverse_running_hundred_rulesets_degenerate.csv', 'CA_datasets/CA_dataset_2r_10kgpr.npy', 'CA_datasets/CA_dataset_100r_2gpr.npy', 2),
    ('Accuracy_Testing/accuracy_csv/accuracy_epoch_50_10_ruleset_model_inverse_running_hundred_rulesets_degenerate.csv', 'CA_datasets/CA_dataset_10r_10kgpr.npy', 'CA_datasets/CA_dataset_100r_2gpr.npy', 10),
    ('Accuracy_Testing/accuracy_csv/accuracy_epoch_20_100_ruleset_model_inverse_running_hundred_rulesets_degenerate.csv', 'CA_datasets/CA_dataset_100r_10kgpr.npy', 'CA_datasets/CA_dataset_100r_2gpr.npy', 100),
    ('Accuracy_Testing/accuracy_csv/accuracy_epoch_50_2_ruleset_model_inverse_running_hundred_rulesets_gs2.csv', 'CA_datasets/CA_dataset_2r_10kgpr.npy', 'CA_datasets/CA_dataset_100r_2gpr.npy', 2),
    ('Accuracy_Testing/accuracy_csv/accuracy_epoch_50_10_ruleset_model_inverse_running_hundred_rulesets_gs2.csv', 'CA_datasets/CA_dataset_10r_10kgpr.npy', 'CA_datasets/CA_dataset_100r_2gpr.npy', 10),
    ('Accuracy_Testing/accuracy_csv/accuracy_epoch_20_100_ruleset_model_inverse_running_hundred_rulesets_gs2.csv', 'CA_datasets/CA_dataset_100r_10kgpr.npy', 'CA_datasets/CA_dataset_100r_2gpr.npy', 100)
]

dataframes = [load_and_calculate_metrics(*file_info) for file_info in data_files]


# %% [code]
from cmap import Colormap
sns.set_theme(style="white", font_scale=0.8)  # Reduces overall font size


x_limits = (-0.1, 1.1)   # Adjust based on your data range
y_limits = (-0.1, 1.1)   # Assuming accuracy is between 0 and 1

# Initialize the colormap
# cm = Colormap('crameri:grayC')
cm = Colormap("crameri:batlow")

# Define your columns using the colormap
avg_columns = [
    ('hamming_avg', '$d_H$', 'o', cm(0.3)),  # First color from Batlow
    ('jaccard_avg', '$d_J$', 's', cm(0.6)),  # Middle color from Batlow
    ('jsd_avg', 'JSD', '^', cm(0.9)),       # Last color from Batlow
]

fig, axes = plt.subplots(2, 3, figsize=(6, 4), sharey=True, sharex=True, gridspec_kw={'hspace': 0.3}, dpi=1000)


model_labels = ["2 Rules Inverse", "10 Rules Inverse", "100 Rules Inverse"]

annotations = ['a)', 'b)', 'c)', 'd)', 'e)', 'f)']

def plot_combined_metrics(df_combined, ax, annotation):
    for col, label, marker, color in avg_columns:
        df_filtered = df_combined[(df_combined['Accuracy'] > 0) & (df_combined['Accuracy'] < 1)]
        sns.scatterplot(
            x=df_combined[col], y=df_combined['Accuracy'],
            marker=marker, color=color, alpha=0.7, ax=ax, s=6.125
        )
        if not df_filtered.empty:
            slope, intercept, r_value, _, _ = linregress(df_filtered[col], df_filtered['Accuracy'])
            line_x = np.linspace(df_filtered[col].min(), df_filtered[col].max(), 100)
            line_y = slope * line_x + intercept
            ax.plot(line_x, line_y, color=color, linestyle="--", label=f"$R^2$={r_value**2:.2f}",linewidth=1.5)
    
    ax.set_xlim(x_limits)
    ax.set_ylim(y_limits)
    # ax.legend(
    #     loc="upper center", bbox_to_anchor=(0.5, 1.3),
    #     framealpha=0.3, fontsize=6, handletextpad=0.2, 
    #     columnspacing=0.5, labelspacing=0.2, ncol = 3
    # )
    ax.legend(
        loc="lower left",
        framealpha=0.3, fontsize=6, handletextpad=0.2, 
        columnspacing=0.5, labelspacing=0.2, ncol = 1, frameon=False, bbox_to_anchor = (.55,.1) if (annotation != 'a)' and  annotation != 'd)') else (0,.1)    
        )
    ax.text(.03, .9, f"{annotation}", transform=ax.transAxes, fontsize=10, fontweight='bold')
    ax.set_xlabel('')
    ax.grid(False)

for idx, (df, label) in enumerate(zip(dataframes, model_labels * 2)):
    row, col = divmod(idx, 3)
    plot_combined_metrics(df, axes[row, col], annotations[idx])

# Add global legend for shapes/colors
handles = [
    plt.Line2D([0], [0], marker='o', color=cm(0.3), markersize=6, linestyle='None', label='$d_H$'),
    plt.Line2D([0], [0], marker='s', color=cm(0.6), markersize=6, linestyle='None', label='$d_J$'),
    plt.Line2D([0], [0], marker='^', color=cm(0.9), markersize=6, linestyle='None', label='JSD')
]
fig.legend(handles=handles, loc='lower center', 
           bbox_to_anchor=(0.5, 0.44), # Lower the legend further
           ncol=3, framealpha=0.3, fontsize=10, 
           handletextpad=0.2, columnspacing=0.5, labelspacing=0.2, frameon=False)

axes[0, 0].set_ylabel(r"$A_{\text{RMI}}$", fontsize=10)
axes[1, 0].set_ylabel(r"$A_{\text{IRMA}}$", fontsize=10)

fig.text(0.5, -0.02, r"$\overline{D}_{\text{RM}}$", ha='center', fontsize=10)
# plt.tight_layout()
plt.show()


# %% [code]
import pandas as pd
import numpy as np


def calculate_accuracy_metrics(dataframes):
    """
    Calculate accuracy metrics for different numbers of rules trained on.
    
    Parameters:
    -----------
    dataframes : list of pandas.DataFrame
        List of dataframes containing accuracy and distance metrics
    
    Returns:
    --------
    dict: Dictionary containing calculated metrics for each number of rules
    """
    # Number of rules corresponding to the datasets
    rule_counts = [2, 10, 100, 2, 10, 100]
    
    # Initialize results dictionary
    results = {
        'r_p': {},   # Perfect accuracy rate
        'r_e': {},   # Error rate
        'A_RMI': {},  # Average accuracy including 0 and 1
        'A_IRMA': {}  # Average accuracy including 0 and 1 for IRMA
    }
    
    # Separate dataframes into RMI and IRMA models
    rmi_dfs = dataframes[:3]
    irma_dfs = dataframes[3:]
    
    def calculate_metrics_for_models(dataframes, model_type):
        for rules, df in zip(rule_counts[:3], dataframes):
            # Calculate perfect accuracy rate (acc = 1)
            r_p = (df['Accuracy'] == 1).mean()
            
            # Calculate error rate (acc = 0)
            r_e = (df['Accuracy'] == 0).mean()
            
            # Calculate average accuracy (including 0 and 1)
            A_avg = df['Accuracy'].mean()
            
            results[f'r_p'][rules] = r_p
            results[f'r_e'][rules] = r_e
            results[model_type][rules] = A_avg
    
    # Calculate metrics for both model types
    calculate_metrics_for_models(rmi_dfs, 'A_RMI')
    calculate_metrics_for_models(irma_dfs, 'A_IRMA')
    
    return results

# Load the dataframes (assuming the previous loading code is present)
data_files = [
    ('Accuracy_Testing/accuracy_csv/accuracy_epoch_50_2_ruleset_model_inverse_running_hundred_rulesets_degenerate.csv', 'CA_datasets/CA_dataset_2r_10kgpr.npy', 'CA_datasets/CA_dataset_100r_2gpr.npy', 2),
    ('Accuracy_Testing/accuracy_csv/accuracy_epoch_50_10_ruleset_model_inverse_running_hundred_rulesets_degenerate.csv', 'CA_datasets/CA_dataset_10r_10kgpr.npy', 'CA_datasets/CA_dataset_100r_2gpr.npy', 10),
    ('Accuracy_Testing/accuracy_csv/accuracy_epoch_20_100_ruleset_model_inverse_running_hundred_rulesets_degenerate.csv', 'CA_datasets/CA_dataset_100r_10kgpr.npy', 'CA_datasets/CA_dataset_100r_2gpr.npy', 100),
    ('Accuracy_Testing/accuracy_csv/accuracy_epoch_50_2_ruleset_model_inverse_running_hundred_rulesets_gs2.csv', 'CA_datasets/CA_dataset_2r_10kgpr.npy', 'CA_datasets/CA_dataset_100r_2gpr.npy', 2),
    ('Accuracy_Testing/accuracy_csv/accuracy_epoch_50_10_ruleset_model_inverse_running_hundred_rulesets_gs2.csv', 'CA_datasets/CA_dataset_10r_10kgpr.npy', 'CA_datasets/CA_dataset_100r_2gpr.npy', 10),
    ('Accuracy_Testing/accuracy_csv/accuracy_epoch_20_100_ruleset_model_inverse_running_hundred_rulesets_gs2.csv', 'CA_datasets/CA_dataset_100r_10kgpr.npy', 'CA_datasets/CA_dataset_100r_2gpr.npy', 100)
]

# Load the dataframes
dataframes = [load_and_calculate_metrics(*file_info) for file_info in data_files]

#

# %% [code]
import pandas as pd
import numpy as np
import seaborn as sns
import matplotlib.pyplot as plt
from cmap import Colormap
from matplotlib.patches import Patch
# ----------------------------- Patch Construction -----------------------------
def build_patches():
    """Return the (RMI, IRMA) and (f_e, f_p) legend patches for the barplot legends."""
    white_box   = Patch(facecolor='none', edgecolor='black', label=r'$\overline{A}_{\text{RMI}}$')
    hatched_box = Patch(facecolor='none', edgecolor='black', hatch='//', label=r'$\overline{A}_{\text{IRMA}}$')

    error_box   = Patch(facecolor='none', edgecolor='black', label=r'$f_p$')
    perfect_box = Patch(facecolor='none', edgecolor='black', hatch='//', label=r'$f_e$')
    return white_box, hatched_box, error_box, perfect_box

# ----------------------------- Bar Container Helpers -----------------------------
def style_barplot_containers(bar_containers, hatches):
    """
    Style the bar containers (face color, edge color, hatch)
    given a list of hatches (e.g. ['', '//']).
    """
    for bar_container, hatch in zip(bar_containers, hatches):
        for patch in bar_container:
            patch.set_edgecolor('black')
            patch.set_facecolor('none')
            patch.set_hatch(hatch)

def add_bar_labels(
    ax,
    bar_containers,
    fmt='%.2f',
    bbox=dict(facecolor='white', edgecolor='black', alpha=0.8),
    **kwargs
):
    """
    Add numerical labels to each bar in the given bar containers.
    By default, places a white bounding box behind each label for better contrast.
    
    Parameters
    ----------
    ax : matplotlib.axes.Axes
        The axes on which to place the bar labels.
    bar_containers : list of BarContainer
        The containers of bars to label (typically ax.containers).
    fmt : str
        Format string for bar_label (e.g. '%.2f').
    bbox : dict
        Bounding box style dictionary (facecolor, edgecolor, alpha, etc.).
    **kwargs
        Additional keyword arguments passed to `bar_label` (e.g. padding, color, fontsize).
    """
    for bar_container in bar_containers:
        labels = ax.bar_label(bar_container, fmt=fmt, **kwargs)
        # Set a white bounding box behind each text label
        for label in labels:
            label.set_bbox(bbox)

# ----------------------------- Data Metrics -------------------------------------
def calculate_detailed_metrics(dataframes):
    """
    For each dataframe, compute:
      1. Overall fraction perfect (r_p_total) and fraction error (r_e_total)
      2. Binned frequencies for Accuracy ranges
      3. Append each bin's frequency and final 'Total' row to a metrics list
    Returns a single DataFrame containing all the summarized metrics.
    """
    rule_counts = [2, 10, 100, 2, 10, 100]
    model_types = ['RMI', 'RMI', 'RMI', 'IRMA', 'IRMA', 'IRMA']
    metrics_list = []

    # Define the metric bins
    metric_ranges = [
        (0.0, 0.1, '[0.0, 0.1)'),
        (0.1, 0.2, '[0.1, 0.2)'),
        (0.2, 0.3, '[0.2, 0.3)'),
        (0.3, 0.4, '[0.3, 0.4)'),
        (0.4, 0.5, '[0.4, 0.5)'),
        (0.5, 0.6, '[0.5, 0.6)'),
        (0.6, 0.7, '[0.6, 0.7)'),
        (0.7, 0.8, '[0.7, 0.8)'),
        (0.8, 0.9, '[0.8, 0.9)'),
        (0.9, 1.0, '[0.9, 1.0]')
    ]

    for rules, df, model_type in zip(rule_counts, dataframes, model_types):
        r_p_total = (df['Accuracy'] == 1).mean()
        r_e_total = (df['Accuracy'] == 0).mean()
        A_total   = df['Accuracy'].mean()

        df['Included'] = False  # Track assignment to bins
        bin_frequencies = []

        for low, high, range_label in metric_ranges:
            # last bin is inclusive of high==1.0
            if high == 1.0:
                subset = df[(df['Accuracy'] >= low) & (df['Accuracy'] <= high)]
            else:
                subset = df[(df['Accuracy'] >= low) & (df['Accuracy'] < high)]

            df.loc[subset.index, 'Included'] = True
            freq = len(subset) / len(df)
            bin_frequencies.append(freq)

            metrics_list.append({
                'Rules': rules,
                'Model Type': model_type,
                'Metric Range': range_label,
                'Accuracy Frequency': freq,
                'r_p': (subset['Accuracy'] == 1).mean(),
                'r_e': (subset['Accuracy'] == 0).mean()
            })

        # Check for unassigned rows
        excluded_rows = df[~df['Included']]
        if len(excluded_rows) > 0:
            print(f"Warning: {len(excluded_rows)} rows not assigned to any bin "
                  f"for {model_type} with {rules} rules.")
            print(excluded_rows)
        df.drop(columns='Included', inplace=True)

        # Check for frequency sum mismatch
        total_freq_sum = sum(bin_frequencies)
        if abs(total_freq_sum - 1.0) > 1e-10:
            print(f"Warning: Histogram frequencies for {model_type} with {rules} rules "
                  f"sum to {total_freq_sum}, not 1.0.")
        else:
            print("Histograms good!")

        # Append the final "Total" row
        metrics_list.append({
            'Rules': rules,
            'Model Type': model_type,
            'Metric Range': 'Total',
            'Avg Accuracy': A_total,
            'Accuracy Frequency': 1,
            'r_p': r_p_total,
            'r_e': r_e_total
        })

    return pd.DataFrame(metrics_list)

# ----------------------------- Plotting -----------------------------------------
def plot_metrics(dataframes, output_path="Figures/Automata_GPT_Inverse_Models_Accuracy_v_NRM_COLOR.png"):
    # Compute metrics
    metrics_df = calculate_detailed_metrics(dataframes)

    # Seaborn style
    sns.set_theme(style="white", font_scale=0.8)
    # cm = Colormap('crameri:grayC')
    cm = Colormap("crameri:batlow")

    # Build color palettes
    palette_total  = [cm(i/5) for i in range(5)]
    palette_ranges = [cm((i+1)/10) for i in range(11)]

    # Legend patches
    white_box, hatched_box, error_box, perfect_box = build_patches()

    # Annotations for subplots
    annotations = ['a)', 'b)', 'c)', 'd)', 'e)', 'f)']

    fig, axes = plt.subplots(2, 2, figsize=(6,4), dpi=1000)

    # -------------------------- (a) Barplot of Avg Accuracy by Rules & Model Type --------------------------
    df_total = metrics_df[metrics_df['Metric Range'] == 'Total']
    ax_a = axes[0, 0]

    sns.barplot(
        ax   = ax_a,
        x    = 'Rules',
        y    = 'Avg Accuracy',
        hue  = 'Model Type',
        data = df_total,
        palette=['none','none'],
        dodge=True
    )

    # Style bars: bars[0] => RMI, bars[1] => IRMA
    container_a = ax_a.containers
    style_barplot_containers(container_a, hatches=['', '//'])

    # Add bar labels with a bounding box (padding=-10 places labels inside the bars)
    add_bar_labels(
        ax_a,
        container_a,
        fmt='%.2f',
        padding=-10,      # inside the bar
        color='black',
        fontsize=5,
        bbox=dict(facecolor='white', edgecolor='white', alpha=0.8,boxstyle='square,pad=0.03')
    )

    ax_a.set_xlabel(r'$N_{\text{RM}}$')
    ax_a.set_ylabel(r"$\overline{A}$")
    ax_a.text(0.02, 0.9, annotations[0], transform=ax_a.transAxes, fontsize=10, fontweight='bold')

    # Custom legend
    ax_a.legend(
        handles=[white_box, hatched_box],
        loc='upper left',
        frameon=False,
        bbox_to_anchor=(0, .9)
    )

    # -------------------------- (b) Barplot of fraction error/perfect (f_e, f_p) --------------------------
    aggregated_metrics = df_total[['Rules','r_p','r_e']].melt(
        id_vars='Rules',
        value_vars=['r_p','r_e'],
        var_name='Metric', 
        value_name='Value'
    )
    aggregated_metrics['Metric'] = aggregated_metrics['Metric'].replace({
        'r_p': 'f_p',
        'r_e': 'f_e'
    })

    ax_b = axes[0, 1]
    sns.barplot(
        ax   = ax_b,
        x    = 'Rules',
        y    = 'Value',
        hue  = 'Metric',
        data = aggregated_metrics,
        palette=['none','none'],
        dodge=True,
        
    )

    # Style bars: bars_b[0] => 'f_e', bars_b[1] => 'f_p'
    container_b = ax_b.containers
    style_barplot_containers(container_b, ['', '//'])

    # Add bar labels (use smaller padding so the label is above the bar, since this is log scale)
    add_bar_labels(
        ax_b,
        container_b,
        fmt='%.2e',
        padding=-10,
        color='black',
        fontsize=5,
        bbox=dict(facecolor='white', edgecolor='white', alpha=0.8,boxstyle='square,pad=0.03'),
    )

    ax_b.set_xlabel(r'$N_{\text{RM}}$')
    ax_b.set_ylabel(r'$f_{\text{Test}}$')
    ax_b.set_yscale('log')
    ax_b.set_ylim(1e-3, 1)
    ax_b.text(0.02, 0.9, annotations[1], transform=ax_b.transAxes, fontsize=10, fontweight='bold')

    # Legend for figure (b)
    ax_b.legend(
        handles=[error_box, perfect_box],
        loc='upper left',
        frameon=False,
        ncol=2,
        columnspacing=0.5,
        bbox_to_anchor=(0, .9)
    )

    # -------------------------- (c) & (d) Accuracy Distributions for RMI / IRMA --------------------------
    for idx, model in enumerate(['RMI','IRMA']):
        ax_bottom = axes[1, idx]
        df_model  = metrics_df[
            (metrics_df['Model Type'] == model) & 
            (metrics_df['Metric Range'] != 'Total')
        ]

        sns.barplot(
            ax   = ax_bottom,
            x    = 'Rules',
            y    = 'Accuracy Frequency',
            hue  = 'Metric Range',
            data = df_model,
            palette=palette_ranges,
            dodge=True,
            
        )

        ax_bottom.set_xlabel(r'$N_{\text{RM}}$')
        ax_bottom.set_ylabel(r'$f_{\text{Test}}$')
        ax_bottom.set_yscale('log')
        ax_bottom.set_ylim(1e-3, 1)
        ax_bottom.legend().remove()
        ax_bottom.text(0.02, 0.9, annotations[idx+2], transform=ax_bottom.transAxes,
                       fontsize=10, fontweight='bold')

    # Single legend for the bottom row
    handles, labels = axes[1, 0].get_legend_handles_labels()
    fig.legend(
        title='',
        loc='lower center',
        bbox_to_anchor=(0.5, -0.1),
        ncol=5,
        handles=handles,
        labels=labels,
        frameon=False
    )

    plt.tight_layout()
    plt.savefig(output_path, dpi=1000, bbox_inches="tight")
    plt.show()

# dataframes is a list of 6 loaded DataFrames
# Print a short summary of each
for i, df in enumerate(dataframes, start=1):
    print(f"\n=== DataFrame {i} ===")
    print(f"  shape = {df.shape}")
    print(f"  fraction perfect = {(df['Accuracy'] == 1).mean():.4f}")
    print(f"  fraction error   = {(df['Accuracy'] == 0).mean():.4f}")
    print(f"  mean accuracy    = {df['Accuracy'].mean():.4f}")

print(aggregated_metrics['Metric'].unique())


plot_metrics(dataframes)


# %% [code]
