# Supplementary material for: AutomataGPT: Transformer‐Based Forecasting and Ruleset Inference for Two‐Dimensional Cellular Automata
Source: Adv Sci (Weinh). 2026 Apr 9;13(33):e11352. doi: 10.1002/advs.202511352 (PMC13271642; doi:10.1002/advs.202511352)
Supplement: Supplementary file 2 — Supporting File 2: advs75040‐sup‐0002‐Data.zip. [file ADVS-13-e11352-s001.zip › AutomataGPT-main/Figures/Rules_Matrix_Figure.ipynb]

# %% [code]
import cairo

# %% [code]
import cairo
import math

# Canvas setup
WIDTH, HEIGHT = 2000, 1200
surface = cairo.ImageSurface(cairo.FORMAT_ARGB32, WIDTH, HEIGHT)
context = cairo.Context(surface)

# Parameters for drawing
cell_size = 30
metastate_radius = 400
center_x, center_y = WIDTH // 2, HEIGHT // 2 - 150 
state_colors = {0: (1, 1, 1), 1: (0, 0, 0)}

# Helper function to draw a cell
def draw_cell(ctx, x, y, state):
    ctx.rectangle(x, y, cell_size, cell_size)
    ctx.set_source_rgb(*state_colors[state])
    ctx.fill_preserve()
    ctx.set_source_rgb(0.5, 0.5, 0.5)  # Set border color to grey (0.5, 0.5, 0.5)
    ctx.set_line_width(1)
    ctx.stroke()


# Draw a 3x3 grid representing a metastate
def draw_metastate(ctx, x, y, metastate):
    for i in range(3):
        for j in range(3):
            state = metastate[i * 3 + j]
            draw_cell(ctx, x + j * cell_size, y + i * cell_size, state)

# Draw a curved arrow from a metastate to the final state
import math

def draw_curved_arrow(ctx, start_x, start_y, end_x, end_y, cell_size=30, curve_safe_margin=20, arrow_safe_margin=10, arrow_scale=10):
    # Midpoint for curvature control
    mid_x = (start_x + end_x) / 2
    mid_y = (start_y + end_y) / 2 - 100  # Controls curvature

    # Calculate the distance from the midpoint to the endpoint
    dx = end_x - mid_x
    dy = end_y - mid_y
    distance = math.sqrt(dx**2 + dy**2)

    # Adjust the curve's endpoint to include the curve safe margin
    curve_radius = 0.5 * cell_size + curve_safe_margin
    end_x_curve = mid_x + (dx * (distance - curve_radius) / distance)
    end_y_curve = mid_y + (dy * (distance - curve_radius) / distance)

    # Draw the curved line ending at the curve-safe position
    ctx.set_line_width(4)
    ctx.set_source_rgb(0.5, 0.5, 0.5)  # Use grey color for the curve
    ctx.move_to(start_x, start_y)
    ctx.curve_to(start_x, start_y, mid_x, mid_y, end_x_curve, end_y_curve)
    ctx.stroke()

    # Calculate the angle of the tangent at the end of the curve for arrow alignment
    angle = math.atan2(end_y_curve - mid_y, end_x_curve - mid_x)

    # Position the arrowhead at a slight distance from the curve endpoint using arrow_safe_margin
    end_x_arrow = end_x_curve + arrow_safe_margin * math.cos(angle)
    end_y_arrow = end_y_curve + arrow_safe_margin * math.sin(angle)

    # Calculate rotated arrowhead points based on the adjusted arrow position
    arrow_length = arrow_scale * 7
    arrow_width = arrow_scale * 1

    left_x = end_x_arrow - arrow_length * math.cos(angle) - arrow_width * math.sin(angle)
    left_y = end_y_arrow - arrow_length * math.sin(angle) + arrow_width * math.cos(angle)

    right_x = end_x_arrow - arrow_length * math.cos(angle) + arrow_width * math.sin(angle)
    right_y = end_y_arrow - arrow_length * math.sin(angle) - arrow_width * math.cos(angle)
    ctx.set_source_rgb(0.6, 0.6, 0.6)  # Use grey color for the curve
    # Draw arrowhead at the adjusted arrow position
    ctx.move_to(left_x, left_y)
    ctx.line_to(end_x_arrow, end_y_arrow)
    ctx.line_to(right_x, right_y)
    ctx.fill()


# Generate neighboring metastates by changing one cell at a time
def generate_metastates():
    metastates = []
    
    # Start with a white central cell and add black cells around it gradually
    current_state = [0] * 9  # All cells start as white
    metastates.append(current_state[:])
    for i in range(9):  # Add black cells around the central white cell
        if i == 4:  # Skip the central cell
            continue
        current_state[i] = 1
        metastates.append(current_state[:])
    
    
    current_state = [0] * 9  # All cells start as white
    current_state[4] = 1 # Turn the central cell black after surrounding cells are black
    metastates.append(current_state[:])

    # Gradually turn surrounding cells back to white
    for i in range(9):
        if i == 4:  # Skip the central cell
            continue
        current_state[i] = 1
        metastates.append(current_state[:])
        
    return metastates


# Draw all metastates in a semicircle with curvy arrows
def draw_semicircle_metastates(ctx, metastates):
    num_metastates = len(metastates)
    angle_step = math.pi / (num_metastates - 1)
    
    # Position final states in the middle
    final_x = center_x
    final_y = center_y
    

    for idx, metastate in enumerate(metastates):
        angle = angle_step * idx + math.pi
        x = center_x + metastate_radius * 5 * (idx - 0.5 * (len(metastates))) / len(metastates) + cell_size * .5
        y = center_y + metastate_radius * math.sin(angle) - cell_size * 1.5

        # Draw each metastate and a curved arrow to the final state
        draw_metastate(ctx, x, y, metastate)
        if idx % 2 == 0:
            draw_curved_arrow(ctx, x + cell_size * 1.5, y + cell_size * 1.5, final_x - cell_size*5 + cell_size/2, final_y + cell_size/2)
        else:
            draw_curved_arrow(ctx, x + cell_size * 1.5, y + cell_size * 1.5, final_x + cell_size*5 + cell_size/2, final_y + cell_size/2)
    
    draw_cell(ctx, final_x - 5 * cell_size, final_y, 1)  # Black final state
    draw_cell(ctx, final_x + 5 * cell_size, final_y, 0)  # White final state

# Generate metastates with single-cell differences and draw
metastates = generate_metastates()
draw_semicircle_metastates(context, metastates)


# Draw all metastates in a horizontal line with smaller cells
def draw_horizontal_metastates(ctx, metastates, start_x, start_y, cell_size=30):
    for idx, metastate in enumerate(metastates):
        x = start_x + idx * (3 * cell_size + cell_size)  # Calculate horizontal position
        y = start_y
        draw_metastate(ctx, x, y, metastate)

# Position the new line of metastates below the original figure
start_x = 100
start_y = HEIGHT - 500  # Adjust as needed to fit below original figure
small_cell_size = 25 # Smaller cell size to fit all metastates

# Redraw all metastates in a horizontal line
draw_horizontal_metastates(context, metastates, start_x, start_y, cell_size=small_cell_size)

# Draw all metastates in a semicircle with curvy arrows
def draw_two_final_states(ctx):
    
    # Position final states in the middle
    final_x = center_x - 950
    final_y = center_y + 500
    
    draw_cell(ctx, final_x , final_y- 3.5 * cell_size, 0)  # Black final state
    draw_cell(ctx, final_x , final_y + 3.5 * cell_size, 1)  # White final state

draw_two_final_states(context)

# Save the output to a PNG file
output_path = 'semicircle_cellular_automata_rules.png'
surface.write_to_png(output_path)
surface.finish()

# %% [code]
