# Supplementary material for: AutomataGPT: Transformer‐Based Forecasting and Ruleset Inference for Two‐Dimensional Cellular Automata
Source: Adv Sci (Weinh). 2026 Apr 9;13(33):e11352. doi: 10.1002/advs.202511352 (PMC13271642; doi:10.1002/advs.202511352)
Supplement: Supplementary file 2 — Supporting File 2: advs75040‐sup‐0002‐Data.zip. [file ADVS-13-e11352-s001.zip › AutomataGPT-main/Misc.ipynb]

# %% [markdown]
### Correcting a typo

# %% [code]
import os

# Specify the directory containing the .pt files
directory ='model_parameters\\10_23_2024_2_Ruleset_Broad_Ent_2024-10-23 17-07-12'  
# directory = 'model_parameters\\10_30_2024_10_Ruleset_Inverse_Broad_Ent_2024-10-30 00-39-25'

# Loop through each file in the directory
for filename in os.listdir(directory):
    # Check if the file starts with "LifeGPT_" and ends with ".pt"
    if filename.startswith("LifeGPT_") and filename.endswith(".pt"):
        # Create the new filename by replacing "LifeGPT_" with "AutomataGPT_2DBD_"
        new_filename = filename.replace("LifeGPT_", "AutomataGPT_2DBD_", 1)
        
        # Get the full path for the original and new file names
        old_file_path = os.path.join(directory, filename)
        new_file_path = os.path.join(directory, new_filename)
        
        # Rename the file
        os.rename(old_file_path, new_file_path)
        print(f'Renamed: {filename} -> {new_filename}')


# %% [markdown]
