# Supplementary material for: AutomataGPT: Transformer‐Based Forecasting and Ruleset Inference for Two‐Dimensional Cellular Automata
Source: Adv Sci (Weinh). 2026 Apr 9;13(33):e11352. doi: 10.1002/advs.202511352 (PMC13271642; doi:10.1002/advs.202511352)
Supplement: Supplementary file 2 — Supporting File 2: advs75040‐sup‐0002‐Data.zip. [file ADVS-13-e11352-s001.zip › AutomataGPT-main/Model_Parameters_Check.ipynb]

# %% [code]
import matplotlib.pyplot as plt
import pandas as pd
import random

from tqdm import tqdm, trange

import typing

from x_transformers import Decoder, TransformerWrapper
from x_transformers.autoregressive_wrapper import AutoregressiveWrapper

import numpy as np
import random
import torch
import torch.optim as optim
from torch.nn import functional as F
from torch.utils.data import DataLoader, Dataset
import seaborn as sns
import time
import datetime
import csv


# %% [code]
# Model initialization function
def get_model(max_length, num_words, model_name, dim=256, depth=6, heads=4, attn_flash=True, rot_pos=True, masking=True, mask_prob=0.15):
    
    model = TransformerWrapper(
        num_tokens=num_words,
        max_seq_len=max_length,
        attn_layers=Decoder(dim=dim, depth=depth, heads=heads, rotary_pos_emb=rot_pos, attn_flash=attn_flash)
    )
    
    model = AutoregressiveWrapper(model, mask_prob=mask_prob if masking else None)
    model.cuda()
    print(f'Model "{model_name}" created with masking={masking}, rot_pos={rot_pos}, attn_flash={attn_flash}')

    return model

# %% [code]
vocab_size = 22
max_length = 555

# %% [code]
model_name = "10_29_2024_10_Ruleset_Broad_Ent"
model = get_model(max_length, vocab_size, model_name, masking=True, mask_prob=0.15)

# %% [code]
import torch

# Load your model state dictionary
model.load_state_dict(torch.load('model_parameters\\10_29_2024_10_Ruleset_Broad_Ent_2024-10-29 09-34-51\\LifeGPT_epoch_50.pt'))

# Get the number of trainable parameters
num_params = sum(p.numel() for p in model.parameters() if p.requires_grad)

# Print the result
print(f'The model has {num_params:,} trainable parameters.')


# %% [code]
