# Supplementary material for: AutomataGPT: Transformer‐Based Forecasting and Ruleset Inference for Two‐Dimensional Cellular Automata
Source: Adv Sci (Weinh). 2026 Apr 9;13(33):e11352. doi: 10.1002/advs.202511352 (PMC13271642; doi:10.1002/advs.202511352)
Supplement: Supplementary file 2 — Supporting File 2: advs75040‐sup‐0002‐Data.zip. [file ADVS-13-e11352-s001.zip › AutomataGPT-main/Model_Training/AutomataGPT_2DBD_100_Rulesets.ipynb]

# %% [code]
import matplotlib.pyplot as plt
import pandas as pd
import random

from tqdm import tqdm, trange

import typing

from x_transformers import Decoder, TransformerWrapper
from x_transformers.autoregressive_wrapper import AutoregressiveWrapper

import numpy as np
import random
import torch
import torch.optim as optim
from torch.nn import functional as F
from torch.utils.data import DataLoader, Dataset
# import seaborn as sns
import time
import datetime
import csv


# %% [markdown]
### Load the dataset


# %% [code]
# CA_data = np.load('CA_datasets\\CA_dataset_100r_10kgpr.npy', allow_pickle=True)

#### TO RUN THIS CELL, YOU NEED TO HAVE DOWNLOADED THE CA_datasets FOLDER AND SAVED IT OUTSIDE OF THE ACCURACY TESTING FOLDER

# Get current notebook directory
notebook_dir = os.path.abspath(os.getcwd())

# Go one level up and into CA_datasets
data_dir = os.path.join(os.path.dirname(notebook_dir), 'CA_datasets')

# Full path to the file
train_path = os.path.join(data_dir, 'CA_dataset_100r_10kgpr.npy')

# Load dataset
CA_data = np.load(train_path, allow_pickle=True)

# %% [code]
games_per_ruleset=len(CA_data[0])
print(games_per_ruleset)

# %% [code]
for ii in range(len(CA_data)):
    print(ii)

# %% [code]
str(CA_data[0][0]['rule_matrix'].flatten().astype(int))

# %% [code]
CA_data[0][999]['rule_matrix']

# %% [code]
CA_data[0][0]['tensor'][0].flatten().astype(int)

# %% [code]
if 'train_set' in locals():
    train_set.clear()  # Clear the list if it was previously populated
dataset = []
for rule_index in range(len(CA_data)):
    for game_index in range(len(CA_data[rule_index])): 
        # Convert rule_matrix, IC, and GS2 to string without brackets
        rule_matrix_str = ' '.join(map(str, CA_data[rule_index][game_index]['rule_matrix'].flatten().astype(int)))
        ic_str = ' '.join(map(str, CA_data[rule_index][game_index]['tensor'][0].flatten().astype(int)))
        gs2_str = ' '.join(map(str, CA_data[rule_index][game_index]['tensor'][1].flatten().astype(int)))

        # Replace all '-1' instances with '[PAD]'
        rule_matrix_str = rule_matrix_str.replace('-1', '[PAD]')
        ic_str = ic_str.replace('-1', '[PAD]')
        gs2_str = gs2_str.replace('-1', '[PAD]')
        
        # Append the formatted string to the train_set list
        dataset.append(f"[BOS] [R] {rule_matrix_str} [BIC] {ic_str} [EIC] [BGS2] {gs2_str} [EGS2] [EOS]")


# %% [code]
# test = '[' + extract_start_and_end(test_data[0], start_token='[R]', end_token='[BGS2]')
# print(str(test))

# %% [code]
dataset

# %% [code]
# Shuffle the dataset
random.shuffle(dataset)

train_data = dataset[:int(0.9*(len(dataset)))]
val_data = dataset[int(0.9*(len(dataset))):int(0.99*(len(dataset)))]
test_data = dataset[int(0.99*(len(dataset))):]

# Print sizes to verify
print(f"Training set size: {len(train_data)}")  # Should be 90000
print(f"Validation set size: {len(val_data)}")  # Should be 9000
print(f"Testing set size: {len(test_data)}")    # Should be 1000


# %% [code]
import os
from tokenizers import Tokenizer, models, pre_tokenizers, trainers, processors
from transformers import PreTrainedTokenizerFast

# Define state tokens and delimiter tokens for Cellular Automata
state_tokens = ['0', '1']  # Modify if you have more states
delimiter_tokens = ['[BIC]', '[EIC]', '[BGS2]', '[EGS2]', "[R]"]

# Define special tokens
special_tokens = ["[UNK]", "[PAD]", "[BOS]", "[EOS]"]

# Combine all tokens
all_tokens = state_tokens + delimiter_tokens + special_tokens

# Initialize a blank tokenizer
tokenizer = Tokenizer(models.WordLevel(unk_token="[UNK]"))

# Define pre-tokenizer to split by spaces and specific delimiters
tokenizer.pre_tokenizer = pre_tokenizers.Sequence([
    pre_tokenizers.Whitespace(),
    pre_tokenizers.Split(pattern="([,.<>])", behavior="isolated")
])

# Create a WordLevelTrainer and manually provide the vocabulary with the special tokens
trainer = trainers.WordLevelTrainer(
    vocab=all_tokens,
    special_tokens=special_tokens
)

# Train the tokenizer
tokenizer.train_from_iterator(([token] for token in all_tokens), trainer=trainer)

# Set up post-processing for adding BOS and EOS tokens (single sequence only)
tokenizer.post_processor = processors.TemplateProcessing(
    single="$A",  # Alternatively, use "[BOS] $A [EOS]" if automatic BOS/EOS is desired
    special_tokens=[("[BOS]", tokenizer.token_to_id("[BOS]")), ("[EOS]", tokenizer.token_to_id("[EOS]"))]
)

# Save the tokenizer to a directory
os.makedirs("ca_tokenizer", exist_ok=True)
tokenizer.save("ca_tokenizer/tokenizer.json")

# Load it back using PreTrainedTokenizerFast for compatibility with Hugging Face models
fast_tokenizer = PreTrainedTokenizerFast(tokenizer_file="ca_tokenizer/tokenizer.json")

# Add special tokens
special_tokens_dict = {
    'additional_special_tokens': delimiter_tokens
}
fast_tokenizer.add_special_tokens(special_tokens_dict)

# Add standard special tokens
fast_tokenizer.add_special_tokens({'pad_token': '[PAD]', 'bos_token': '[BOS]', 'unk_token': '[UNK]', 'eos_token': '[EOS]'})

# Set padding side
fast_tokenizer.padding_side = 'right'

# Function to tokenize and return PyTorch tensor with max_length
def tokenize_to_tensor_input_ids(data, max_length=None, padding="longest", add_bos_token=True, add_eos_token=True):
    if add_bos_token:
        bos = fast_tokenizer.bos_token
        data = [bos + item for item in data]
    if add_eos_token:
        eos = fast_tokenizer.eos_token
        data = [item + eos for item in data]
    return fast_tokenizer(
        data,
        padding=padding,
        truncation=True,
        max_length=max_length,
        return_tensors="pt"
    )['input_ids']

# Function to decode from tensor
def decode_from_tensor(tensor, skip_special_tokens=False):
    if tensor.dim() == 2:
        return [fast_tokenizer.decode(ids, skip_special_tokens=skip_special_tokens) for ids in tensor]
    else:
        return fast_tokenizer.decode(tensor, skip_special_tokens=skip_special_tokens)

# Test special tokens to verify their unique token IDs
special_tokens_ids = {token: fast_tokenizer.convert_tokens_to_ids(token) for token in special_tokens_dict['additional_special_tokens']}
vocab_size = len(fast_tokenizer.get_vocab())

# Output the token IDs for all special tokens and vocabulary size
print(special_tokens_ids)
print(f"Vocabulary size: {vocab_size}")

# Example testing of tokenizer with a sample sequence
test_sequence = "[EIC] 1 0 1 0 0 0 [BGS2] 0 1 1 0 1"
encoded_tensor = tokenize_to_tensor_input_ids([test_sequence])
decoded_text = decode_from_tensor(encoded_tensor[0])  # Decode the first element of the batch
print(f"Original:     {test_sequence}")
print(f"Tokens:       {encoded_tensor}")
print(f"Decoded text: {decoded_text}")


# %% [code]
vocab_size

# %% [code]
train_data[0]

# %% [code]
tokenized_eos = tokenize_to_tensor_input_ids(fast_tokenizer.eos_token, add_bos_token=False, add_eos_token=False)

# %% [code]
print(tokenized_eos)

# %% [code]
train_data_tok = tokenize_to_tensor_input_ids(train_data, add_bos_token=False, add_eos_token=False)


# %% [code]
val_data_tok = tokenize_to_tensor_input_ids(val_data, add_bos_token=False, add_eos_token=False)


# %% [code]

test_data_tok = tokenize_to_tensor_input_ids(test_data, add_bos_token=False, add_eos_token=False)

# %% [code]
# Ensure Torch is using Cuda
device = torch.device("cuda" if torch.cuda.is_available() else "cpu")
print(device)
print("Torch version:", torch.__version__)

# %% [code]
train_data_tok=train_data_tok.to(device)
val_data_tok=val_data_tok.to(device)
test_data_tok=test_data_tok.to(device)

# %% [code]
train_data_tok[0]

# %% [code]
# Find the maximum sequence length across all training datasets
TRAIN_SIZE = len(train_data_tok)
max_length = max(len(train_data_tok[index]) for index in range(TRAIN_SIZE))
print('Max length sequence:', max_length)

# %% [code]
print('Training AutomataGPT')
import os
os.environ['KMP_DUPLICATE_LIB_OK'] = 'TRUE'
import random
import gzip
import numpy as np
import torch
import torch.optim as optim
from torch.nn import functional as F
from torch.utils.data import DataLoader, Dataset
import pandas as pd
# import seaborn as sns
import time
from x_transformers import TransformerWrapper, Decoder
from x_transformers.autoregressive_wrapper import AutoregressiveWrapper
import datetime
from tqdm import tqdm, trange
import typing
import matplotlib.pyplot as plt
import csv

# Function to clear CUDA cache
def empty_cuda_cache():
    torch.cuda.empty_cache()

# Ensure Torch is using Cuda
device = torch.device("cuda" if torch.cuda.is_available() else "cpu")
print(device)
print("Torch version:", torch.__version__)
empty_cuda_cache()


# %% [code]
decode_from_tensor(test_data_tok[1]) #just a test of decoding

# %% [markdown]
Need to edit the stuff below:

# %% [code]
# # Define the model vocab based on the custom tokenizer
# num_words = vocab_size
# # Initialize tokenizer
# tokenizer_X = tokenizer #set this tokenizer equal to the one we called earlier

# def remove_start_end_token(string_input, start='@', end='$'):
#     res = string_input.replace(start, "").replace(end, "")
#     return res

# def remove_start_end_token_first(string_input, start='@', end='$'):
#     i = string_input.find(start)
#     j = string_input.find(end)
#     return string_input[i+1:j]

# def extract_task(string_input, end_task_token=')'):
#     j = string_input.find(end_task_token)
#     return string_input[:j+1]

# def extract_start_and_end(string_input, start_token='[', end_token=']'):
#     i = string_input.find(start_token)
#     j = string_input.find(end_token)
#     return string_input[i+1:j]

# # Initialize the Model
# device = torch.device("cuda" if torch.cuda.is_available() else "cpu")
# print(device)

# # Function to clear CUDA cache
# def empty_cuda_cache():
#     torch.cuda.empty_cache()

# # Updated get_model function with model naming
# def get_model(max_length, num_words, model_name, dim=256, depth=6, heads=4, attn_dim_head=None, rot_pos=True, attn_flash=True, masking=True, mask_prob = 0.15):
#     empty_cuda_cache()

#     model = TransformerWrapper(
#         num_tokens=num_words,
#         max_seq_len=max_length,
#         attn_layers=Decoder(
#             dim=dim,
#             depth=depth,
#             heads=heads,
#             rotary_pos_emb=rot_pos,
#             attn_flash=attn_flash,
#             # talking_heads = False, #no talking heads in this implementation
#         )
#     )

#     if masking == True:
#         model = AutoregressiveWrapper(model, mask_prob = mask_prob)
#         model.cuda()
#         print(f'model created with rot pos enc as {rot_pos}, attn flash as {attn_flash}, and masking set to {masking}')
#     else: 
#         model = AutoregressiveWrapper(model)
#         model.cuda()
#         print(f'model created with rot pos enc as {rot_pos}, attn flash as {attn_flash}, and masking set to {masking}')

#     # Get the current time
#     model_creation_time = datetime.datetime.now()
#     model_creation_time_str = model_creation_time.strftime("%Y-%m-%d %H-%M-%S")

#     # Print model creation time
#     print(f'Model "{model_name}" Created @ {model_creation_time_str} Eastern Time')

#     # Calculate the number of parameters
#     num_params = sum(p.numel() for p in model.parameters() if p.requires_grad)
#     print(f"Model has {num_params} trainable parameters")

#     # Create directory for model parameters
#     model_dir = os.path.join("model_parameters", f"{model_name}_{model_creation_time_str}")
#     os.makedirs(model_dir, exist_ok=True)

#     # Write model details to a .txt file
#     model_info_file = os.path.join(model_dir, f"{model_name}_info.txt")
#     with open(model_info_file, 'w') as f:
#         f.write(f"Model Name: {model_name}\n")
#         f.write(f"Model Created @ {model_creation_time_str} Eastern Time\n")
#         f.write(f"Number of trainable parameters: {num_params}\n")
#         f.write(f"Model Architecture:\n{model}\n")
#         f.write("Model Parameters:\n")
#         f.write(f"num_tokens: {num_words}\n")
#         f.write(f"max_seq_len: {max_length}\n")
#         f.write(f"dim: {dim}\n")
#         f.write(f"depth: {depth}\n")
#         f.write(f"heads: {heads}\n")
#         # f.write(f"attn_dim_head: {attn_dim_head}\n")
#         f.write(f"rotary_pos_emb: {rot_pos}\n")
#         f.write(f"attn_flash: {attn_flash}\n\n")
#         f.write("Note: Oct 23 2024 - trying to teach the model two rulesets on a binary grid.")

#     return model, model_dir

# # Define warmup scheduler function
# def get_linear_warmup_scheduler(optimizer, warmup_steps, total_steps):
#     def lr_lambda(step):
#         if step < warmup_steps:
#             return float(step) / float(max(1, warmup_steps))
#         return max(
#             0.0, float(total_steps - step) / float(max(1, total_steps - warmup_steps))
#         )
#     return torch.optim.lr_scheduler.LambdaLR(optimizer, lr_lambda)


# model_name = "10_23_2024_2_Ruleset_Broad_Ent"
# model, model_dir = get_model(max_length, num_words, model_name, rot_pos=True, attn_flash=True, masking=True, mask_prob = 0.15)

# empty_cuda_cache()
# print("Cuda cache has been cleared")

# TRAIN_SIZE = len(train_data_tok)
# NUM_EPOCHS = 50
# SAVE_EPOCH = 2
# VALIDATE_EVERY = 5
# GENERATE_EVERY = 10
# GRADIENT_ACCUMULATE_EVERY = 5
# # GENERATE_LENGTH = 904
# GENERATE_LENGTH = max_length # we can just make it the max length because the model will stop generating at the eos token
# print("generate_length = ", GENERATE_LENGTH)
# BATCH_SIZE = 20
# MEASURE_ACC_EVERY = int(TRAIN_SIZE/BATCH_SIZE)

# LEARNING_RATE = 1e-4
# WARMUP_STEPS = 1000  # Number of warmup steps
# TOTAL_TRAINING_STEPS = NUM_EPOCHS * int(TRAIN_SIZE / BATCH_SIZE)  # Total training steps

# # Initialize the optimizer
# optim = torch.optim.Adam(model.parameters(), lr=LEARNING_RATE)

# # Initialize the warmup scheduler
# scheduler = get_linear_warmup_scheduler(optim, warmup_steps=WARMUP_STEPS, total_steps=TOTAL_TRAINING_STEPS)

# # Training Loop
# # Function to cycle through data loader indefinitely
# def cycle(loader):
#     while True:
#         for data in loader:
#             yield data

# # RegressionDataset class definition
# class RegressionDataset(Dataset):
#     def __init__(self, X_data):
#         self.X_data = X_data
    
#     def __getitem__(self, index):
#         return self.X_data[index]
    
#     def __len__(self):
#         return len(self.X_data)


# # Create train and validation datasets and loaders
# train_dataset = RegressionDataset(train_data_tok)
# val_dataset = RegressionDataset(val_data_tok)
# train_loader = cycle(DataLoader(train_dataset, batch_size=BATCH_SIZE, shuffle=True, drop_last=True))
# val_loader = cycle(DataLoader(val_dataset, batch_size=BATCH_SIZE, shuffle=True, drop_last=True))
# train_sample = next(train_loader)
# val_sample = next(val_loader)
# print(f'Train batch shape: {train_sample.shape}')
# print(f'Validation batch shape: {val_sample.shape}')

# torch.cuda.empty_cache()

# # Disable the output's buffering in Jupyter notebook
# display(HTML("<style>.output_result { max-height:10000px; }</style>"))


# import csv
# import random
# import numpy as np
# import matplotlib.pyplot as plt
# import time  # Import time module

# def count_mismatches(ground_truth, pred):
#     mismatches = sum(1 for gt, p in zip(ground_truth, pred) if gt != p)
#     accuracy = 1 - mismatches / len(ground_truth)
#     return mismatches, accuracy

# # Initialize the CSV file in the model parameters folder
# csv_file_path = os.path.join(model_dir, 'loss_data.csv')
# with open(csv_file_path, mode='w', newline='') as file:
#     writer = csv.writer(file)
#     writer.writerow(["epoch", "batch_within_epoch", "batch_overall", "train_loss", "val_loss", "accuracy", "elapsed_time"])

# # Training loop
# train_losses = []
# val_losses = []
# batches = []
# accuracies = []
# accuracies_batches = []
# epoch_list = []
# batch_overall = []

# # Set up the interactive plots
# plt.ion()
# fig, (ax_loss, ax_acc) = plt.subplots(2, 1, figsize=(10, 10))

# # Training and Validation Losses plot
# train_loss_line, = ax_loss.plot([], [], label="Training Loss")
# val_loss_line, = ax_loss.plot([], [], label="Validation Loss")
# ax_loss.set_xlabel("Batch Overall")
# ax_loss.set_ylabel("Loss")
# ax_loss.set_title("Training and Validation Losses")
# ax_loss.legend()
# ax_loss.grid(True)

# # Model Accuracy plot
# acc_line, = ax_acc.plot([], [], label="Accuracy")
# ax_acc.set_xlabel("Batch Overall")
# ax_acc.set_ylabel("Accuracy")
# ax_acc.set_title("Model Accuracy")
# ax_acc.legend()
# ax_acc.grid(True)

# # Adding secondary x-axis for epochs
# ax_loss_epoch = ax_loss.twiny()
# ax_acc_epoch = ax_acc.twiny()

# # Plot customization for secondary x-axis
# plt.show()

# total_batches = NUM_EPOCHS * int(TRAIN_SIZE / BATCH_SIZE)
# overall_batch_counter = 0
# accuracy = 0
# start_time = time.time()

# for epoch in range(NUM_EPOCHS):
#     num_batches = int(TRAIN_SIZE / BATCH_SIZE)
#     print(f"Epoch {epoch+1}/{NUM_EPOCHS}")
#     epoch_start_time = time.time()  # Track the start time of the epoch
#     for i in range(num_batches):
#         batch_start_time = time.time()  # Track the start time of the batch

#         model.train()
#         loss = model(next(train_loader))
#         (loss / GRADIENT_ACCUMULATE_EVERY).backward() #scaled loss by grad accum period

#         # Update learning rate using the scheduler
#         if overall_batch_counter < WARMUP_STEPS:
#             scheduler.step()  # Update the learning rate during warmup
        
#         if (i + 1) % GRADIENT_ACCUMULATE_EVERY == 0:
#             torch.nn.utils.clip_grad_norm_(model.parameters(), 0.5)
#             optim.step()
#             optim.zero_grad()

#         model.eval()
#         with torch.no_grad():
#             val_loss = model(next(val_loader)).item()

#         # Store the losses and batch/epoch info
#         train_losses.append(loss.item())
#         val_losses.append(val_loss)
#         batches.append(overall_batch_counter)
#         batch_overall.append(overall_batch_counter)

#         # Calculate accuracy
#         if (i+1) % MEASURE_ACC_EVERY == 0:
#             valid_output_found = False
#             attempt_count = 0
#             max_attempts = 1  # Maximum attempts to get a valid output before skipping
#             accuracy_list = []
#             while len(accuracy_list) < 10 and attempt_count < max_attempts:
#                 # inp_seq = 
#                 # inp = extract_task(inp_seq, end_task_token='>')
#                 # inp = torch.Tensor(tokenizer_X.texts_to_sequences(inp, do_padding=False)).to(device)
#                 inp = test_data_tok[len(accuracy_list)].to(device)
#                 inp = inp.transpose(0, 1).long()
#                 with torch.no_grad():
#                     sample = model.generate(
#                                 prompts=inp,
#                                 seq_len=GENERATE_LENGTH,
#                                 cache_kv=True,
#                                 temperature=0
#                             )
#                 try:
#                     output_str = decode_from_tensor(sample[:1])
#                     pred = extract_start_and_end(output_str[0], start_token='[GS2]', end_token='[EOS]')
#                     ground_truth = extract_start_and_end(decode_from_tensor(inp), start_token='[GS2]', end_token='[EOS]')
#                     _, acc = count_mismatches(ground_truth=ground_truth, pred=pred)
#                     accuracy_list.append(acc)
#                     valid_output_found = True
#                 except Exception as e:
#                     print(f"Error decoding output: {e}")
#                     attempt_count += 1
            
#             if valid_output_found and len(accuracy_list) > 0:
#                 accuracy = np.mean(accuracy_list)
#             else:
#                 accuracy = 0  # In case of failure to decode valid output

#             accuracies.append(accuracy)
#             accuracies_batches.append(overall_batch_counter)

#         # Append loss and accuracy data to the CSV file
#         elapsed_time = time.time() - start_time  # Calculate elapsed time
#         with open(csv_file_path, mode='a', newline='') as file:
#             writer = csv.writer(file)
#             writer.writerow([epoch, i, overall_batch_counter, loss.item(), val_loss, accuracy, elapsed_time])

#         # Update the plots
#         train_loss_line.set_xdata(batch_overall)
#         train_loss_line.set_ydata(train_losses)
#         val_loss_line.set_xdata(batch_overall)
#         val_loss_line.set_ydata(val_losses)
        
#         # Update accuracy plot only if accuracies list is updated
#         if len(accuracies_batches) > 0:
#             acc_line.set_xdata(accuracies_batches)
#             acc_line.set_ydata(accuracies)
        
#         ax_loss.relim()
#         ax_loss.autoscale_view()
#         ax_acc.relim()
#         ax_acc.autoscale_view()
#         plt.draw()
#         plt.pause(0.01)  # Pause to update the plot

#         # Print loss and accuracy information
#         if (i + 1) % VALIDATE_EVERY == 0:
#             print(f"Batch {i+1}/{num_batches}, Train Loss: {loss.item()}, Validation Loss: {val_loss}, Accuracy: {accuracy}")
        
#         overall_batch_counter += 1

#     # Save the model periodically
#     if (epoch + 1) % SAVE_EPOCH == 0:
#         torch.save(model.state_dict(), os.path.join(model_dir, f'LifeGPT_epoch_{epoch + 1}.pt'))
#         print(f'Model saved at epoch {epoch + 1}')

#     epoch_end_time = time.time()  # Track the end time of the epoch
#     print(f"Epoch {epoch+1} time: {epoch_end_time - epoch_start_time:.2f} seconds")

# # Update secondary x-axis for epochs
# epochs_ticks = np.arange(0, total_batches, num_batches)
# ax_loss_epoch.set_xticks(epochs_ticks)
# ax_loss_epoch.set_xticklabels(np.arange(1, NUM_EPOCHS + 1))
# ax_loss_epoch.set_xlabel("Epochs")

# ax_acc_epoch.set_xticks(epochs_ticks)
# ax_acc_epoch.set_xticklabels(np.arange(1, NUM_EPOCHS + 1))
# ax_acc_epoch.set_xlabel("Epochs")

# # Save the final plots
# plt.ioff()
# fig.savefig(os.path.join(model_dir, 'loss_accuracy_plot.png'))
# plt.show()


# %% [code]
# %matplotlib widget

import torch
from tqdm.notebook import tqdm
import matplotlib.pyplot as plt
import numpy as np
import csv
import os
import time
from torch.utils.data import Dataset, DataLoader
import IPython.display as display
from IPython.display import clear_output
import random


# Initialize device and clear cache
device = torch.device("cuda" if torch.cuda.is_available() else "cpu")
print(device)

def empty_cuda_cache():
    torch.cuda.empty_cache()

def count_mismatches(ground_truth, pred):
    mismatches = sum(1 for gt, p in zip(ground_truth, pred) if gt != p)
    accuracy = 1 - mismatches / len(ground_truth)
    return mismatches, accuracy

# Model initialization function
def get_model(max_length, num_words, model_name, dim=256, depth=6, heads=4, attn_flash=True, rot_pos=True, masking=True, mask_prob=0.15):
    empty_cuda_cache()
    
    model = TransformerWrapper(
        num_tokens=num_words,
        max_seq_len=max_length,
        attn_layers=Decoder(dim=dim, depth=depth, heads=heads, rotary_pos_emb=rot_pos, attn_flash=attn_flash)
    )
    
    model = AutoregressiveWrapper(model, mask_prob=mask_prob if masking else None)
    model.cuda()
    print(f'Model "{model_name}" created with masking={masking}, rot_pos={rot_pos}, attn_flash={attn_flash}')
    
    model_creation_time = datetime.datetime.now().strftime("%Y-%m-%d %H-%M-%S")
    model_dir = os.path.join("model_parameters", f"{model_name}_{model_creation_time}")
    os.makedirs(model_dir, exist_ok=True)

    # Write model details to a text file
    with open(os.path.join(model_dir, f"{model_name}_info.txt"), 'w') as f:
        f.write(f"Model Name: {model_name}\n")
        f.write(f"Model created on {model_creation_time} ET\n")
        f.write(f"Trainable params: {sum(p.numel() for p in model.parameters() if p.requires_grad)}\n")

    return model, model_dir

# Warmup scheduler function
def get_linear_warmup_scheduler(optimizer, warmup_steps, total_steps):
    return torch.optim.lr_scheduler.LambdaLR(optimizer, lr_lambda=lambda step: float(step) / warmup_steps if step < warmup_steps else max(0.0, float(total_steps - step) / (total_steps - warmup_steps)))

# Dataset class
class RegressionDataset(Dataset):
    def __init__(self, X_data):
        self.X_data = X_data
    
    def __getitem__(self, index):
        return self.X_data[index]
    
    def __len__(self):
        return len(self.X_data)


# Function to remove start and end tokens
def remove_start_end_token(string_input, start='@', end='$'):
    return string_input.replace(start, "").replace(end, "")

def remove_start_end_token_first(string_input, start='@', end='$'):
    i = string_input.find(start)
    j = string_input.find(end)
    return string_input[i+1:j]

def extract_task(string_input, end_task_token=')'):
    j = string_input.find(end_task_token)
    return string_input[:j+1]

def extract_start_and_end(string_input, start_token='[', end_token=']'):
    i = string_input.find(start_token)
    j = string_input.find(end_token)
    return string_input[i+1:j]

# Initialize device and clear cache
device = torch.device("cuda" if torch.cuda.is_available() else "cpu")
print(device)

def empty_cuda_cache():
    torch.cuda.empty_cache()

# Training Loop with tqdm and real-time plot updates
def train_model(num_epochs, train_loader, val_loader, model, optim, scheduler, model_dir, gradient_accumulate_every=5, validate_every=5, measure_acc_every=100, generate_length=100):
    
    # # Setup plot
    # plt.ion()
    # fig, (ax_loss, ax_acc) = plt.subplots(2, 1, figsize=(10, 10))
    
    # # Initialize plot lines
    # train_loss_line, = ax_loss.plot([], [], label="Training Loss", color='blue')
    # val_loss_line, = ax_loss.plot([], [], label="Validation Loss", color='red')
    # acc_line, = ax_acc.plot([], [], label="Accuracy", color='green')
    
    # ax_loss.set_xlabel("Batch Overall")
    # ax_loss.set_ylabel("Loss")
    # ax_acc.set_xlabel("Batch Overall")
    # ax_acc.set_ylabel("Accuracy")
    
    # plt.show()

    csv_file_path = os.path.join(model_dir, 'loss_data.csv')
    with open(csv_file_path, mode='w', newline='') as file:
        writer = csv.writer(file)
        writer.writerow(["epoch", "batch_within_epoch", "batch_overall", "train_loss", "val_loss", "accuracy", "elapsed_time"])

    overall_batch_counter = 0
    train_losses, val_losses, accuracies, accuracies_batches, batch_overall = [], [], [], [], []
    start_time = time.time()

    for epoch in range(num_epochs):
        print(f"Epoch {epoch+1}/{num_epochs}")
        epoch_start_time = time.time()

        for i in tqdm(range(NUM_BATCHES), total=int(TRAIN_SIZE/BATCH_SIZE), desc=f"Training Epoch {epoch+1}"):
            
            # Training step
            model.train()
            loss = model(next(train_loader))
            (loss / GRADIENT_ACCUMULATE_EVERY).backward()

            # Update learning rate and optimizer step
            if overall_batch_counter < WARMUP_STEPS:
                scheduler.step()

            if (i + 1) % GRADIENT_ACCUMULATE_EVERY == 0:
                torch.nn.utils.clip_grad_norm_(model.parameters(), 0.5)
                optim.step()
                optim.zero_grad()

            # Validation step
            model.eval()
            with torch.no_grad():
                val_loss = model(next(val_loader)).item()

            # Collect losses
            train_losses.append(loss.item())
            val_losses.append(val_loss)
            batch_overall.append(overall_batch_counter)

            # # Update plot dynamically
            # train_loss_line.set_xdata(batch_overall)
            # train_loss_line.set_ydata(train_losses)
            # val_loss_line.set_xdata(batch_overall)
            # val_loss_line.set_ydata(val_losses)
            # ax_loss.relim()
            # ax_loss.autoscale_view()  # Adjust the scale

            # Measure accuracy (dummy value for example purposes)
            if (i+1) % MEASURE_ACC_EVERY == 0:

                valid_output_found = False
                attempt_count = 0
                max_attempts = 1  # Maximum attempts to get a valid output before skipping
                accuracy_list = []
                while len(accuracy_list) < 10 and attempt_count < max_attempts:
                    # inp_seq = 
                    # inp = extract_task(inp_seq, end_task_token='>')
                    # inp = torch.Tensor(tokenizer_X.texts_to_sequences(inp, do_padding=False)).to(device)
                    inp1 = test_data[len(accuracy_list)]
                    inp2 = '[' + extract_start_and_end(inp1, start_token='[BOS]', end_token='[BGS2]')
                    print(inp2)
                    inp3 = tokenize_to_tensor_input_ids(inp2, add_bos_token=False, add_eos_token=False).to(device)
                    print(inp3)
                    print(inp3.shape)
                    inp4 = inp3.transpose(0, 1).long()
                    print(inp4.shape)
                    with torch.no_grad():
                        sample = model.generate(
                                    prompts=inp3,
                                    seq_len=GENERATE_LENGTH,
                                    cache_kv=True,
                                    temperature=0,
                                    eos_token = tokenized_eos.to(device),
                                )
                    try:
                        output_str = decode_from_tensor(sample[:1])
                        print(f'output str: {output_str}')
                        pred = '[' + extract_start_and_end(output_str[0], start_token='[BGS2]', end_token='[EOS]') + '[EOS]'
                        print(f'pred: {pred}')
                        ground_truth = '[' + extract_start_and_end(inp1, start_token='[BGS2]', end_token='[EOS]') + '[EOS]'
                        print(f'gt: {ground_truth}')
                        _, acc = count_mismatches(ground_truth=ground_truth, pred=pred)
                        print(f'acc: {acc}')
                        accuracy_list.append(acc)
                        valid_output_found = True
                    except Exception as e:
                        print(f"Error decoding output: {e}")
                        break
                        attempt_count += 1
            
                    if valid_output_found and len(accuracy_list) > 0:
                        accuracy = np.mean(accuracy_list)
                    else:
                        accuracy = 0  # In case of failure to decode valid output

                    accuracies.append(accuracy)
                    accuracies_batches.append(overall_batch_counter)

                
                # # Update accuracy plot
                # acc_line.set_xdata(accuracies_batches)
                # acc_line.set_ydata(accuracies)
                # ax_acc.relim()
                # ax_acc.autoscale_view()

            else:
                accuracy = 'N/A'
            
            # Save to CSV
            elapsed_time = time.time() - start_time
            with open(csv_file_path, mode='a', newline='') as file:
                writer = csv.writer(file)
                writer.writerow([epoch, i, overall_batch_counter, loss.item(), val_loss, accuracy, elapsed_time])

            # # Dynamic plot updates using IPython.display
            # display.display(fig)
            # display.clear_output(wait=True)

            overall_batch_counter += 1

        # Save model periodically
        if (epoch + 1) % SAVE_EPOCH == 0:
            torch.save(model.state_dict(), os.path.join(model_dir, f'AutomataGPT_epoch_{epoch + 1}.pt'))
            print(f"Model saved at epoch {epoch+1}")

    # plt.ioff()
    # plt.show()

# The rest of the code, including data loading and model initialization, stays the same.

num_words = vocab_size

TRAIN_SIZE = len(train_data_tok)
NUM_EPOCHS = 20
SAVE_EPOCH = 2
VALIDATE_EVERY = 5
SAMPLES_PER_EPOCH = 1
GENERATE_EVERY = 10
GRADIENT_ACCUMULATE_EVERY = 1
# GENERATE_LENGTH = 904
GENERATE_LENGTH = max_length # we can just make it the max length because the model will stop generating at the eos token
print("generate_length = ", GENERATE_LENGTH)
BATCH_SIZE = 50
NUM_BATCHES = int(TRAIN_SIZE/BATCH_SIZE)
MEASURE_ACC_EVERY = int(TRAIN_SIZE/(SAMPLES_PER_EPOCH*BATCH_SIZE))

def cycle(loader):
    while True:
        for data in loader:
            yield data

# RegressionDataset class definition
class RegressionDataset(Dataset):
    def __init__(self, X_data):
        self.X_data = X_data
    
    def __getitem__(self, index):
        return self.X_data[index]
    
    def __len__(self):
        return len(self.X_data)


# Create train and validation datasets and loaders
train_dataset = RegressionDataset(train_data_tok)
val_dataset = RegressionDataset(val_data_tok)
train_loader = cycle(DataLoader(train_dataset, batch_size=BATCH_SIZE, shuffle=True, drop_last=True))
val_loader = cycle(DataLoader(val_dataset, batch_size=BATCH_SIZE, shuffle=True, drop_last=True))
train_sample = next(train_loader)
val_sample = next(val_loader)
print(f'Train batch shape: {train_sample.shape}')
print(f'Validation batch shape: {val_sample.shape}')
# Initialize and train model
empty_cuda_cache()
print("Cuda cache has been cleared")


LEARNING_RATE = 1e-4
WARMUP_STEPS = 100  # Number of warmup steps
TOTAL_TRAINING_STEPS = NUM_EPOCHS * int(TRAIN_SIZE / BATCH_SIZE)  # Total training steps
model_name = "11_14_2024_100_Ruleset_Broad_Ent"
model, model_dir = get_model(max_length, num_words, model_name, masking=True, mask_prob=0.15)
optim = torch.optim.Adam(model.parameters(), lr=1e-4)
scheduler = get_linear_warmup_scheduler(optim, WARMUP_STEPS, NUM_EPOCHS * int(len(train_data_tok) / BATCH_SIZE))

train_model(NUM_EPOCHS, train_loader, val_loader, model, optim, scheduler, model_dir)


# %% [code]
import pandas as pd

loss_df=pd.read_csv('model_parameters\\10_29_2024_10_Ruleset_Broad_Ent_2024-10-29 09-34-51\\loss_data.csv')

# %% [code]
loss_df_dropna=loss_df.dropna()

# %% [code]
loss_df

# %% [code]
import matplotlib.pyplot as plt

fig,ax = plt.subplots()
ax.plot(loss_df_dropna['epoch'] + 1,100*loss_df_dropna['accuracy'])
ax.set_title('Accuracy v.s. Epoch')
ax.set_ylabel('Accuracy (%)')
ax.set_xlabel('Epoch')


# %% [code]
import matplotlib.pyplot as plt

fig,ax = plt.subplots()
ax.plot(loss_df['batch_overall'] + 1,loss_df['train_loss'])
ax.plot(loss_df['batch_overall'] + 1,loss_df['val_loss'])

ax.set_title('Accuracy v.s. Epoch')
ax.set_ylabel('Loss')
ax.set_xlabel('Cumulative Batch')

ax.legend()

plt.show()

# %% [code]
import seaborn as sns
import matplotlib.pyplot as plt
import pandas as pd

# Assuming loss_df_dropna is already loaded
# Highlight perfect accuracy points
perfect_accuracy = loss_df_dropna[loss_df_dropna['accuracy'] == 1]

# Set up the seaborn style with your custom settings
sns.set(style="whitegrid", rc={
    'figure.figsize': (7.01, 3),
    'figure.dpi': 300,
    'lines.linewidth': 2.0,
    'axes.spines.left': True,
    'axes.spines.bottom': True,
    'axes.spines.top': False,
    'axes.spines.right': False,
    'axes.edgecolor': 'black',
    'axes.linewidth': 2.0,
    'xtick.direction': 'out',
    'ytick.direction': 'out',
    'xtick.major.width': 0,
    'ytick.major.width': 0,
    'xtick.major.size': 0,
    'ytick.major.size': 6,
    'axes.labelsize': 10,
    'axes.titlesize': 10,
    'legend.fontsize': 10,
    'legend.title_fontsize': 10,
    'axes.grid': False
})

# Define the high-contrast colors from the plasma palette
plasma_discrete = sns.color_palette("plasma", 12)
high_contrast_palette = [plasma_discrete[1], plasma_discrete[7]]  # Choose two contrasting colors

# Create a line plot for accuracy
fig, ax = plt.subplots()

# Use the high-contrast palette for the accuracy line and perfect accuracy points
sns.lineplot(x=loss_df_dropna['epoch'] + 1, 
             y=100*loss_df_dropna['accuracy'], 
             ax=ax, label='Accuracy', color=high_contrast_palette[0], linewidth=2)

# Highlight perfect accuracy with the second high-contrast color
sns.scatterplot(x=perfect_accuracy['epoch'] + 1, 
                y=100*perfect_accuracy['accuracy'], 
                ax=ax, color=high_contrast_palette[1], s=100, label='Perfect Accuracy', zorder=5)

# Set the title and labels
ax.set_title('Accuracy vs. Epoch')
ax.set_ylabel('Accuracy (%)')
ax.set_xlabel('Epoch')

# Add a legend
ax.legend()

# Show the plot
plt.tight_layout()
plt.show()


# %% [code]
import pandas as pd
import seaborn as sns
import matplotlib.pyplot as plt
import matplotlib.gridspec as gridspec
import numpy as np

# Load data from CSV files
results_df=pd.read_csv('model_parameters\\10_23_2024_2_Ruleset_Broad_Ent_2024-10-23 17-07-12\\loss_data.csv')

# Filter df_left to only include the first occurrence of each epoch
df_left_unique = loss_df.dropna()

# Filter results_df to include accuracies only at every second epoch, starting at epoch 2
results_df_filtered = results_df[results_df['epoch'] % 2 == 0]

# Create a combined DataFrame
combined_df = pd.merge(
    df_left_unique[['epoch', 'train_loss', 'val_loss']],
    results_df_filtered[['epoch', 'accuracy']],
    how='outer',
    left_on='epoch',
    right_on='epoch'
)

# Fill NaN values in 'epoch' with 'Epoch' for consistency
# combined_df['epoch'] = combined_df['epoch'].fillna(combined_df['epoch']).astype(int)
# combined_df.drop('epoch', axis=1, inplace=True)

# Number of unique temperatures to generate corresponding colors
unique_temperatures = 1

# Generate a discrete color palette from 'plasma' with high contrast for train and validation
plasma_palette = sns.color_palette("plasma", unique_temperatures)
# high_contrast_palette = ['#440154', '#21918c']  # Example of high contrast colors from the plasma palette

# Apply the style
sns.set(style="whitegrid", rc={
    'figure.figsize': (7.01, 3),
    'figure.dpi': 300,
    'lines.linewidth': 2.0,
    'axes.spines.left': True,
    'axes.spines.bottom': True,
    'axes.spines.top': False,
    'axes.spines.right': False,
    'axes.edgecolor': 'black',
    'axes.linewidth': 2.0,
    'xtick.direction': 'out',
    'ytick.direction': 'out',
    'xtick.major.width': 0,
    'ytick.major.width': 0,
    'xtick.major.size': 0,
    'ytick.major.size': 6,
    'axes.labelsize': 10,
    'axes.titlesize': 10,
    'legend.fontsize': 10,
    'legend.title_fontsize': 10,
    'axes.grid': False
})

# Create the figure with a combined GridSpec layout
fig = plt.figure(figsize=(7.01,3),dpi=300)
gs_main = gridspec.GridSpec(1, 2, width_ratios=[1, 1], wspace=0.5)

# Left GridSpec (with different height ratios for ax1 and ax2)
gs_left = gridspec.GridSpecFromSubplotSpec(2, 1, height_ratios=[1, 3], subplot_spec=gs_main[0], hspace=0.1)
ax1 = plt.subplot(gs_left[0])
ax2 = plt.subplot(gs_left[1], sharex=ax1)

# Define a new high-contrast palette from the discrete plasma palette
plasma_discrete = sns.color_palette("plasma", 12)  # Create a discrete palette with 12 colors
high_contrast_palette = [plasma_discrete[1], plasma_discrete[7]]  # Choose colors far apart

# Apply the new high-contrast palette to your plot
sns.lineplot(x='epoch', y='train_loss', data=combined_df, ax=ax1, label='Training', color=high_contrast_palette[0], linewidth=2, alpha=0.5)
sns.lineplot(x='epoch', y='val_loss', data=combined_df, ax=ax1, label='Validation', color=high_contrast_palette[1], linewidth=2, alpha=0.5)
sns.lineplot(x='epoch', y='train_loss', data=combined_df, ax=ax2, label='Training', color=high_contrast_palette[0], linewidth=2, alpha=0.5)
sns.lineplot(x='epoch', y='val_loss', data=combined_df, ax=ax2, label='Validation', color=high_contrast_palette[1], linewidth=2, alpha=0.5)

# Set axis limits and hide x-tick labels for ax1
ax1.set_ylim(1, 6)
ax2.set_ylim(0.0, 0.6)
ax1.set_xticklabels([])  # Hide x-tick labels on the top subplot
ax1.set_ylabel('')
ax2.set_ylabel('', rotation=90, va='center')
ax2.set_xlabel('Epoch')

# Ensure consistent x-ticks and x-axis limits for both plots
x_ticks = np.arange(0, 51, 10)
ax2.set_xticks(x_ticks)
ax2.set_xlim(0, 51)

# Add a break mark to the left plot to indicate the zoomed-in section
d = .02
kwargs = dict(transform=ax2.transAxes, color='k', clip_on=False)
ax2.plot((-d, +d), (1.005 - d, 1.005 + d), **kwargs)
kwargs.update(transform=ax1.transAxes)
ax1.plot((-d, +d), (-.01-3*d, -.01+3*d), **kwargs)
ax1.spines['bottom'].set_visible(False)

# Adjust legend position on the left plot
# Correct way to hide the legend on ax2
legend = ax1.get_legend().set_visible(False)

# Right plot with inset (ax_inset and ax)
gs_right = gridspec.GridSpecFromSubplotSpec(2, 1, height_ratios=[3, 1], subplot_spec=gs_main[1], hspace=0.1)
ax_inset = plt.subplot(gs_right[0])
ax = plt.subplot(gs_right[1], sharex=ax_inset)

# Plot accuracy on the right side
sns.lineplot(data=combined_df, x="epoch", y="Overall_Accuracy", hue="Temperature", palette=plasma_palette, marker="o", alpha=0.5, markersize=5, ax=ax_inset, markeredgecolor='none')
sns.lineplot(data=combined_df, x="epoch", y="Overall_Accuracy", hue="Temperature", palette=plasma_palette, marker="o", alpha=0.5, markersize=5, ax=ax, markeredgecolor='none')

ax_inset.set_ylim(0.995, 1.0005)
ax.set_ylim(0.94, 0.980)
ax_inset.spines['bottom'].set_visible(False)
ax_inset.legend(title="Temperature", loc="lower right")
ax.legend_.remove()
ax.set_ylabel('Overall Accuracy', rotation=30, labelpad=20)

# Consistent x-ticks for the right plot and adjust x-axis limits
ax.set_xticks(x_ticks)
ax.set_xlim(0, 51)

# Add break lines for the right plot
kwargs.update(transform=ax.transAxes)
ax.plot((-d, +d), (1.01 - 3*d, 1.01 + 3*d), **kwargs)
kwargs.update(transform=ax_inset.transAxes)
ax_inset.plot((-d, +d), (-.005 - d, -.005 + d), **kwargs)

# Adjust y-axis tick labels
ax_inset.get_xaxis().get_offset_text().set_visible(False)
ax.get_xaxis().get_offset_text().set_visible(True)

# Hide the tick labels on the x-axis for ax1
ax_inset.set_xticklabels([])

# Rotate the tick labels on the x-axis for ax_inset
for label in ax.get_yticklabels():
    label.set_rotation(45)
    label.set_ha('right')

for label in ax_inset.get_yticklabels():
    label.set_rotation(45)
    label.set_ha('right')

ax_inset.set_xlabel('')
ax_inset.set_ylabel('')
ax.set_ylabel('')

# Ensure all spines have the same width and set z-order after plotting
for axis in [ax1, ax2, ax, ax_inset]:
    for spine in axis.spines.values():
        spine.set_linewidth(2.0)
        spine.set_zorder(3)

ax1.spines['top'].set_visible(False)
ax2.spines['top'].set_visible(False)
ax.spines['top'].set_visible(False)
ax_inset.spines['top'].set_visible(False)

fig.text(0.50, 0.5, 'Accuracy, $A$', va='center', ha='center', rotation='vertical', fontsize=10)
fig.text(0.05, 0.5, 'Loss, $L$', va='center', ha='center', rotation='vertical', fontsize=10)

# Hide the x-axis tick labels for the top plots (ax1 and ax_inset)
ax1.tick_params(axis='x', which='both', bottom=False, labelbottom=False, top=False, labeltop=False)
ax_inset.tick_params(axis='x', which='both', bottom=False, labelbottom=False, top=False, labeltop=False)

# Ensure x-axis tick labels are displayed only for ax2 and ax
ax2.set_xticks(x_ticks)
ax2.set_xticklabels(x_ticks, rotation=0, ha='center')

ax.set_xticks(x_ticks)
ax.set_xticklabels(x_ticks, rotation=0, ha='center')

# Disable x-axis label at the top of the bottom left plot (ax2)
ax2.xaxis.set_label_position('bottom')  # Ensure the label is only at the bottom
ax1.set_xlabel('')  # Remove any existing label at the top
ax.set_xlabel('Epoch')  # Remove any existing label at the top

# Add a black dotted line at y=1 with high zorder
ax.axhline(y=1, color='black', linestyle='--', linewidth=1, zorder=10)
ax_inset.axhline(y=1, color='black', linestyle='--', linewidth=1, zorder=10)

# Adjust the legend position for ax2 to move it down
ax_inset.legend(title='Temperature',loc='upper left', bbox_to_anchor=(.4, .75), frameon=True)
ax2.legend(title='', bbox_to_anchor=(.25, .7), frameon=True)

plt.tight_layout()

fig.text(0.05, .85, 'A', fontsize=16, fontweight='bold', va='center', ha='right')
fig.text(0.5, .85, 'B', fontsize=16, fontweight='bold', va='center', ha='right')
plt.show()


# %% [markdown]
