# Supplementary material for: AutomataGPT: Transformer‐Based Forecasting and Ruleset Inference for Two‐Dimensional Cellular Automata
Source: Adv Sci (Weinh). 2026 Apr 9;13(33):e11352. doi: 10.1002/advs.202511352 (PMC13271642; doi:10.1002/advs.202511352)
Supplement: Supplementary file 2 — Supporting File 2: advs75040‐sup‐0002‐Data.zip. [file ADVS-13-e11352-s001.zip › AutomataGPT-main/OLD_code/Accuracy_Convergence.ipynb]

# %% [markdown]
# Generating Accuracy vs. Epoch

# %% [code]
import os
import pandas as pd

# Base directory containing the model parameters
base_directory = 'model_parameters'

# Dictionary to hold DataFrames for each specific subdirectory pattern
dataframes = {}

# Loop through each subdirectory in the base directory
for subdir in os.listdir(base_directory):
    # Construct the full path to the current subdirectory
    subdir_path = os.path.join(base_directory, subdir)
    
    # Check if the path is a directory
    if os.path.isdir(subdir_path):
        # Construct the path to the loss_data.csv file
        csv_file = os.path.join(subdir_path, 'loss_data.csv')
        
        # Check if the CSV file exists in this directory
        if os.path.isfile(csv_file):
            # Determine the DataFrame name based on the subdirectory name
            if '2_Ruleset_Broad' in subdir:
                df_name = 'df_2r'
            elif '10_Ruleset_Broad' in subdir:
                df_name = 'df_10r'
            elif '2_Ruleset_Inverse' in subdir:
                df_name = 'df_2ri'
            elif '10_Ruleset_Inverse' in subdir:
                df_name = 'df_10ri'
            else:
                continue  # Skip if the subdir doesn't match any of the patterns
            
            # Read the CSV file
            df = pd.read_csv(csv_file)
            
            # Add to the appropriate DataFrame, initializing if necessary
            if df_name in dataframes:
                dataframes[df_name] = pd.concat([dataframes[df_name], df], ignore_index=True)
            else:
                dataframes[df_name] = df

# Access each DataFrame as needed
df_2r = dataframes.get('df_2r', pd.DataFrame())
df_10r = dataframes.get('df_10r', pd.DataFrame())
df_2ri = dataframes.get('df_2ri', pd.DataFrame())
df_10ri = dataframes.get('df_10ri', pd.DataFrame())

# Example of how to print or work with each DataFrame
print("Data for 2_Ruleset_Broad:")
print(df_2r)
print("\nData for 10_Ruleset_Broad:")
print(df_10r)
print("\nData for 2_Ruleset_Inverse:")
print(df_2ri)
print("\nData for 10_Ruleset_Inverse:")
print(df_10ri)


# %% [code]
import seaborn as sns
import matplotlib.pyplot as plt
import pandas as pd

# Assuming dataframes dictionary contains the loaded DataFrames from previous code
# Drop NaN values from each DataFrame
dataframes = {key: df.dropna() for key, df in dataframes.items()}

# Set up the seaborn style with custom settings
sns.set(style="whitegrid", rc={
    'figure.figsize': (10, 8),
    'figure.dpi': 300,
    'lines.linewidth': 2.0,
    'axes.spines.left': True,
    'axes.spines.bottom': True,
    'axes.spines.top': False,
    'axes.spines.right': False,
    'axes.edgecolor': 'black',
    'axes.linewidth': 2.0,
    'xtick.direction': 'out',
    'ytick.direction': 'out',
    'xtick.major.width': 0,
    'ytick.major.width': 0,
    'xtick.major.size': 0,
    'ytick.major.size': 6,
    'axes.labelsize': 10,
    'axes.titlesize': 10,
    'legend.fontsize': 10,
    'legend.title_fontsize': 10,
    'axes.grid': False
})

# Set color scheme for each unique model
colors = {
    'df_2r': plt.cm.plasma(0.1),
    'df_10r': plt.cm.plasma(0.3),
    'df_2ri': plt.cm.plasma(0.5),
    'df_10ri': plt.cm.plasma(0.7)
}

# Titles for each subplot
titles = {
    'df_2r': '2r',
    'df_10r': '10r',
    'df_2ri': '2rI',
    'df_10ri': '10rI'
}

# Create the figure and axes for subplots
fig, axes = plt.subplots(2, 2, figsize=(10, 6), dpi=300)
axes = axes.flatten()

# Plot each model's accuracy
for i, (df_key, df) in enumerate(dataframes.items()):
    # Identify the perfect accuracy points
    perfect_accuracy = df[df['accuracy'] == 1]
    
    # Plot accuracy over epochs with assigned color
    sns.lineplot(
        x=df['epoch'] + 1, 
        y=100 * df['accuracy'], 
        ax=axes[i], 
        label='Accuracy', 
        color=colors[df_key], 
        linewidth=2
    )
    
    # Highlight perfect accuracy points
    sns.scatterplot(
        x=perfect_accuracy['epoch'] + 1, 
        y=100 * perfect_accuracy['accuracy'], 
        ax=axes[i], 
        color=colors[df_key], 
        s=50, 
        label='Perfect Accuracy', 
        zorder=5
    )
    
    # Set title and labels for each subplot
    axes[i].set_title(titles[df_key])
    axes[i].set_ylabel('Accuracy (%)')
    axes[i].set_xlabel('Epoch')

# Remove individual axis labels and add subplot labels
for idx, ax in enumerate(axes.flat):
    ax.set_xlabel('')
    ax.set_ylabel('')
    ax.text(0.01, .99, chr(97 + idx) + ".", transform=ax.transAxes, fontsize=16, fontweight='bold', va='top', ha='left')

# Set overall labels
fig.text(0.5, 0.04, 'Epochs', ha='center', va='center', fontsize=12)
fig.text(0.04, 0.5, 'Accuracy (%)', ha='center', va='center', rotation='vertical', fontsize=12)

# Adjust layout and show the plot
plt.tight_layout(rect=[0.05, 0.05, 1, 1])
plt.show()


# %% [code]
