# Supplementary material for: AutomataGPT: Transformer‐Based Forecasting and Ruleset Inference for Two‐Dimensional Cellular Automata
Source: Adv Sci (Weinh). 2026 Apr 9;13(33):e11352. doi: 10.1002/advs.202511352 (PMC13271642; doi:10.1002/advs.202511352)
Supplement: Supplementary file 2 — Supporting File 2: advs75040‐sup‐0002‐Data.zip. [file ADVS-13-e11352-s001.zip › AutomataGPT-main/OLD_code/Performance_Across_Models_Fig_Gen.ipynb]

# %% [markdown]
Figure generation comparing models that solve the forward problem (comparing # rulesets trained on as well as accuracy on validation sets vs. extrapolation sets.)


# %% [code]
import pandas as pd
import numpy as np
import seaborn as sns
import matplotlib.pyplot as plt

runs = ['2r', '10r', '2r', '10r']
accuracies = [0.9999905838041431, 1.0, 0.7755555555555553, 0.8277212806026362]

# Set color scheme to plasma
colors = plt.cm.plasma(np.linspace(0, .7, len(runs)))

# Create DataFrame for plotting
data = pd.DataFrame({
    'Run': runs,
    'Accuracy': accuracies
})

# Plot
plt.figure(figsize=(8, 4))

# First bar chart: Forward Validation Accuracy
plt.subplot(1, 2, 1)
plt.bar(data['Run'][:2], data['Accuracy'][:2], color=colors[:2], alpha=0.7)
plt.xlabel("Models")
plt.ylabel("Accuracy")
plt.ylim(0.99995, 1.00001)
plt.title("Forward Validation Accuracy")
plt.axhline(y=1, color='gray', linestyle='--', linewidth=1)

# Second bar chart: Forward Extrapolation Accuracy
plt.subplot(1, 2, 2)
plt.bar(data['Run'][2:], data['Accuracy'][2:], color=colors[:2], alpha=0.7)
plt.xlabel("Models")
plt.ylim(0.75, 1.05)
plt.title("Forward Extrapolation Accuracy")
plt.axhline(y=1, color='gray', linestyle='--', linewidth=1)

# Adjust layout and show plot
plt.tight_layout()
plt.show()


# %% [code]
import pandas as pd
import numpy as np
import seaborn as sns
import matplotlib.pyplot as plt

runs = ['2r', '10r', '2r', '10r']
accuracies = [1.0, 0.9931604938271604, 0.77179012345679, 0.8090123456790123]

# Set color scheme to plasma
colors = plt.cm.plasma(np.linspace(0, .7, len(runs)))

# Create DataFrame for plotting
data = pd.DataFrame({
    'Run': runs,
    'Accuracy': accuracies
})

# Plot
plt.figure(figsize=(8, 4))

# First bar chart: Forward Validation Accuracy
plt.subplot(1, 2, 1)
plt.bar(data['Run'][:2], data['Accuracy'][:2], color=colors[:2], alpha=0.7)
plt.xlabel("Models")
plt.ylabel("Accuracy")
plt.ylim(0.75, 1.05)
plt.title("Inverse Validation Accuracy")
plt.axhline(y=1, color='gray', linestyle='--', linewidth=1)

# Second bar chart: Forward Extrapolation Accuracy
plt.subplot(1, 2, 2)
plt.bar(data['Run'][2:], data['Accuracy'][2:], color=colors[:2], alpha=0.7)
plt.xlabel("Models")
plt.ylim(0.75, 1.05)
plt.title("Inverse Extrapolation Accuracy")
plt.axhline(y=1, color='gray', linestyle='--', linewidth=1)

# Adjust layout and show plot
plt.tight_layout()
plt.show()


# %% [code]
import pandas as pd
import numpy as np
import matplotlib.pyplot as plt

# Data for each plot
runs_forward = ['2r', '10r', '2r', '10r']
accuracies_forward = [0.9999905838041431, 1.0, 0.7755555555555553, 0.8277212806026362]

runs_inverse = ['2rI', '10rI', '2rI', '10rI']
accuracies_inverse = [1.0, 1.0, 0.77179012345679, 0.8090123456790123]

# Set color scheme for each unique model
colors = {
    '2r': plt.cm.plasma(0.1),
    '10r': plt.cm.plasma(0.3),
    '2rI': plt.cm.plasma(0.5),
    '10rI': plt.cm.plasma(0.7)
}

# Create DataFrames for each set of accuracies
data_forward = pd.DataFrame({'Run': runs_forward, 'Accuracy': accuracies_forward})
data_inverse = pd.DataFrame({'Run': runs_inverse, 'Accuracy': accuracies_inverse})

# Set up figure with 2x2 grid
fig, axes = plt.subplots(2, 2, figsize=(10, 6))

# First bar chart: Forward Validation Accuracy
axes[0, 0].bar(data_forward['Run'][:2], data_forward['Accuracy'][:2], color=[colors['2r'], colors['10r']], alpha=0.7)
axes[0, 0].set_ylim(0.99995, 1.00001)
axes[0, 0].set_title("Forward Validation Accuracy")
axes[0, 0].axhline(y=1, color='gray', linestyle='--', linewidth=1)


# Second bar chart: Forward Extrapolation Accuracy
axes[0, 1].bar(data_forward['Run'][2:], data_forward['Accuracy'][2:], color=[colors['2r'], colors['10r']], alpha=0.7)
axes[0, 1].set_ylim(0.75, 1.05)
axes[0, 1].set_title("Forward Extrapolation Accuracy")
axes[0, 1].axhline(y=1, color='gray', linestyle='--', linewidth=1)

# Third bar chart: Inverse Validation Accuracy
axes[1, 0].bar(data_inverse['Run'][:2], data_inverse['Accuracy'][:2], color=[colors['2rI'], colors['10rI']], alpha=0.7)
axes[1, 0].set_ylim(0.975, 1.005)
axes[1, 0].set_title("Inverse Validation Accuracy")
axes[1, 0].axhline(y=1, color='gray', linestyle='--', linewidth=1)

# Fourth bar chart: Inverse Extrapolation Accuracy
axes[1, 1].bar(data_inverse['Run'][2:], data_inverse['Accuracy'][2:], color=[colors['2rI'], colors['10rI']], alpha=0.7)
axes[1, 1].set_ylim(0.75, 1.05)
axes[1, 1].set_title("Inverse Extrapolation Accuracy")
axes[1, 1].axhline(y=1, color='gray', linestyle='--', linewidth=1)

# Remove individual axis labels
ii=0
for ax in axes.flat:
    ax.set_xlabel('')
    ax.set_ylabel('')
    ax.text(0.01, .99, chr(97 + ii) + ".", transform=ax.transAxes, fontsize=16, fontweight='bold', va='top', ha='left')
    ii+=1


# Set overall labels
fig.text(0.5, 0.04, 'Models', ha='center', va='center', fontsize=12)
fig.text(0.04, 0.5, 'Accuracy', ha='center', va='center', rotation='vertical', fontsize=12)

# Adjust layout and show plot
plt.tight_layout(rect=[0.05, 0.05, 1, 1])
plt.savefig("Figures/Automata_GPT_2DBD_Validation_and_Extrapolation.png", dpi=300)
plt.show()


# %% [code]
import pandas as pd
import numpy as np
import matplotlib.pyplot as plt

# Updated model runs (renamed r -> rf and rI -> ri)
# Including new models: '100rf' for forward and '100ri' for inverse
runs_forward = ['2rf', '10rf', '100rf', '2rf', '10rf', '100rf']
accuracies_forward = [0.9999905838041431, 1.0, , 1.0 , 0.7755555555555553, 0.8277212806026362, 1.0]  # Added dummy accuraies for '100rf' (1.0 and 1.0)

runs_inverse = ['2ri', '10ri', '100ri', '2ri', '10ri', '100ri']
accuracies_inverse = [1.0, 1.0, 1.0, 0.6928, 0.6547, 0.9085, ]  # Added dummy accuracy for '100ri'

# Define a color scheme for each model
colors = {
    '2rf': plt.cm.plasma(0.1),
    '10rf': plt.cm.plasma(0.3),
    '2ri': plt.cm.plasma(0.5),
    '10ri': plt.cm.plasma(0.7),
    '100rf': plt.cm.plasma(0.9),
    '100ri': plt.cm.plasma(0.95)
}

# Create DataFrames
data_forward = pd.DataFrame({'Run': runs_forward, 'Accuracy': accuracies_forward})
data_inverse = pd.DataFrame({'Run': runs_inverse, 'Accuracy': accuracies_inverse})

# Set up figure with 2x2 grid
fig, axes = plt.subplots(2, 2, figsize=(10, 6))

# Forward Validation Accuracy (first two models)
forward_val_runs = data_forward['Run'][:2]
forward_val_acc = data_forward['Accuracy'][:2]
axes[0, 0].bar(forward_val_runs, forward_val_acc, color=[colors[r] for r in forward_val_runs], alpha=0.7)
axes[0, 0].set_ylim(0.99995, 1.00001)
axes[0, 0].set_title("Forward Validation Accuracy")
axes[0, 0].axhline(y=1, color='gray', linestyle='--', linewidth=1)

# Forward Extrapolation Accuracy (remaining models)
forward_ext_runs = data_forward['Run'][2:]
forward_ext_acc = data_forward['Accuracy'][2:]
axes[0, 1].bar(forward_ext_runs, forward_ext_acc, color=[colors[r] for r in forward_ext_runs], alpha=0.7)
axes[0, 1].set_ylim(0.75, 1.05)
axes[0, 1].set_title("Forward Extrapolation Accuracy")
axes[0, 1].axhline(y=1, color='gray', linestyle='--', linewidth=1)

# Inverse Validation Accuracy (first two models)
inverse_val_runs = data_inverse['Run'][:2]
inverse_val_acc = data_inverse['Accuracy'][:2]
axes[1, 0].bar(inverse_val_runs, inverse_val_acc, color=[colors[r] for r in inverse_val_runs], alpha=0.7)
axes[1, 0].set_ylim(0.975, 1.005)
axes[1, 0].set_title("Inverse Validation Accuracy")
axes[1, 0].axhline(y=1, color='gray', linestyle='--', linewidth=1)

# Inverse Extrapolation Accuracy (remaining models)
inverse_ext_runs = data_inverse['Run'][2:]
inverse_ext_acc = data_inverse['Accuracy'][2:]
axes[1, 1].bar(inverse_ext_runs, inverse_ext_acc, color=[colors[r] for r in inverse_ext_runs], alpha=0.7)
axes[1, 1].set_ylim(0.75, 1.05)
axes[1, 1].set_title("Inverse Extrapolation Accuracy")
axes[1, 1].axhline(y=1, color='gray', linestyle='--', linewidth=1)

# Label subplots
ii = 0
for ax in axes.flat:
    ax.set_xlabel('')
    ax.set_ylabel('')
    ax.text(0.01, 0.99, chr(97 + ii) + ".", transform=ax.transAxes, fontsize=16, fontweight='bold', va='top', ha='left')
    ii += 1

# Set overall labels
fig.text(0.5, 0.04, 'Models', ha='center', va='center', fontsize=12)
fig.text(0.04, 0.5, 'Accuracy', ha='center', va='center', rotation='vertical', fontsize=12)

plt.tight_layout(rect=[0.05, 0.05, 1, 1])
plt.savefig("Figures/Automata_GPT_2DBD_Validation_and_Extrapolation.png", dpi=300)
plt.show()


# %% [code]
