# Supplementary material for: AutomataGPT: Transformer‐Based Forecasting and Ruleset Inference for Two‐Dimensional Cellular Automata
Source: Adv Sci (Weinh). 2026 Apr 9;13(33):e11352. doi: 10.1002/advs.202511352 (PMC13271642; doi:10.1002/advs.202511352)
Supplement: Supplementary file 2 — Supporting File 2: advs75040‐sup‐0002‐Data.zip. [file ADVS-13-e11352-s001.zip › AutomataGPT-main/README.md]

# AutomataGPT: Forecasting and Rules Inference for Two-Dimensional Cellular Automata

Cellular automata (CA) are key mathematical frameworks for exploring the emergence of complex
dynamics from simple, local rules, with applications ranging from traffic modeling and ecological
systems to tissue development, fluid dynamics, and crystal growth. Despite their potential, the
formalization of CA for quantitative predictive modeling has been hindered by the challenge of
deriving rules that precisely capture the underlying dynamics of a given system. To remedy this issue,
inspired by recent advancements in artificial intelligence, we present AutomataGPT, a decoder-only
generative pretrained transformer model that was trained on extensive datasets of CA systems. We
show that by learning from larger sections of ‘rule space,’ AutomataGPT achieves higher accuracies
in next-timestep forecasting and ruleset inference for two-dimensional binary deterministic CA on
toroidal grids for systems it has never seen. AutomataGPT demonstrates significant generalization
capabilities, addressing challenges in both forward prediction and inverse rule extraction. We contend
that these findings could enable future systems for abstracting real-world dynamical systems into CA
models, enabling advancements across disciplines such as biology, tissue engineering, physics, and
AI. We conclude with a discussion on future research directions to progress this framework.

# Installation and code use


## Setting Up the Conda Environment (Only Works on Windows at the Moment)

To set up the Conda environment for this project, you will use the `AutomataGPT.yml` file provided in this repository. This file contains all the necessary dependencies and package versions to ensure the environment is consistent with what the project requires.

### Step-by-Step Guide to Create the LifeGPT Conda Environment

1. **Install Conda (if not already installed):**
   
   If you don't have Conda installed, you can download and install it from [Miniconda](https://docs.conda.io/en/latest/miniconda.html) or [Anaconda](https://www.anaconda.com/products/distribution).

2. **Clone the Repository:**

   First, clone this GitHub repository to your local machine:

   ```bash
   git clone https://github.com/lamm-mit/AutomataGPT.git
   cd LifeGPT
   ```

3. **Create the Conda Environment:**

    Use the LifeGPT_env.yml file to create a new Conda environment. Run the following command in your terminal:

   ```bash
    conda env create -f AutomataGPT.yml
    ```

This command will create a new environment named LifeGPT_env with all the dependencies specified in the .yml file.

4. **Activate the Conda Environment:**

    Once the environment is created, activate it using the following command:

    ```bash
    conda activate AutomataGPT
    ```
5. **Verify the Environment:**

    You can verify that the environment is set up correctly and that all necessary packages are installed by listing the packages:

    ```bash
    conda list
    ```

6. **Updating the Environment:**

    If there are changes in the required packages or if the environment needs to be updated, modify the LifeGPT_env.yml file accordingly, and then update the environment with:

    ```bash
    conda env update --file AutomataGPT.yml --prune
    ```

7. **Deactivating the Environment:**

    To deactivate the environment, simply run:

    ```bash
    conda deactivate
    ```

8. **Removing the Environment:**

    If you need to remove the environment at any point, use:
    
    ```bash
    conda remove --name AutomataGPT --all
    ```

## Datasets
Training data are stored in the form of **`.npy`** files. These are accessible via HuggingFace [HERE](https://huggingface.co/lamm-mit/AutomataGPT/tree/main/CA_datasets). Downloaded datasets should be placed within the [CA_datasets](./CA_datasets/) directory if you are trying to run any scripts pertaining to model accuracy testing. Note: some datasets are orders of magnitude larger than others.

### CA Dataset Generator

A notebook containing code for generating new datasets may be found at [CA_Dataset_Generator.ipynb](https://github.com/lamm-mit/AutomataGPT/blob/main/CA_Dataset_Generator.ipynb).

### Dataset Types

Datasets contained sets of CA orbits (with a single orbit referred to as a "game"). The number of rules determined how many unique, stochastically generated rule matrices (RMs) were used to calculate orbits from random initial conditions (ICs). Regarding the file names, [kgpr] refers to "kilo-games per rule" and [gpr] refers to "games per rule". Datasets with 10 kgpr were used as training sets, while datasets with fewer gpr were either used as validation or testing datasets.


- **`CA_dataset_2r_10kgpr.npy`**: This trainig set contains **2 unique rules** with **10,000 games per rule**.
- **`CA_dataset_2r_100.npy`**: This validation dataset contains the same, previously-mentioned, **2 unique rules**, each trained on **100 games per rule**.
- **`CA_dataset_5r_100gpr.npy`**: This dataset contains **5 unique rules**, each trained on **100 games per rule**. This dataset was not used for any experiments in our study.
- **`CA_dataset_10r_10kgpr.npy`**: This training dataset has **10 unique rules**, each with **10,000 games per rule**.
- **`CA_dataset_10r_100_val.npy`**: This is a **validation dataset** for the previous **10-rule setup** with **100 games per rule**.
- **`CA_dataset_100r_10kgpr.npy`**: This is a training set with **100 unique rules** and **10,000 games per rule**.
- **`CA_dataset_100r_10_val.npy`**: This is a **validation set** for the previously-mentioned **100 unique rules** with **10 games per rule**.
- **`CA_dataset_100r_2gpr.npy`**: This dataset contains **100 *new* unique rules**, each trained on **2 games per rule**. This dataset was used to *test* fully-trained models.


## Model Versions

`.pt` files containing model parameters for all final-epoch versions of AutomataGPT are found on HuggingFace in the folder [model_parameters](https://huggingface.co/lamm-mit/AutomataGPT/tree/main/model_parameters).

### Folder Contents

*Each* of the folder listed below contains a `.pt` file containing model parameters (able to be initialized via PyTorch), a `.txt` file containing information on model architecture, and a file named `loss_data.csv` containing information pertaining to training including training loss, validatiion loss, accuracy benchmarks, epoch, local batch number, global batch number, and elapsed time. 


## Model Training Notebooks

Notebooks for traning versions of AutomataGPT may be found within the folder entitled [Model_Training](https://github.com/lamm-mit/AutomataGPT/tree/main/Model_Training).  

| $N_{\text{RM}}$ | Forward Problem | Inverse Problem |
|-----------------|-----------------|-----------------|
| 2               | [AutomataGPT_2DBD_2_Rulesets.ipynb](https://github.com/lamm-mit/AutomataGPT/blob/main/Model_Training/AutomataGPT_2DBD_2_Rulesets.ipynb) | [AutomataGPT_2DBD_2_Rulesets_Inverse.ipynb](https://github.com/lamm-mit/AutomataGPT/blob/main/Model_Training/AutomataGPT_2DBD_2_Rulesets_Inverse.ipynb) |
| 10              | [AutomataGPT_2DBD_10_Rulesets.ipynb](https://github.com/lamm-mit/AutomataGPT/blob/main/Model_Training/AutomataGPT_2DBD_10_Rulesets.ipynb) | [AutomataGPT_2DBD_10_Rulesets_Inverse.ipynb](https://github.com/lamm-mit/AutomataGPT/blob/main/Model_Training/AutomataGPT_2DBD_10_Rulesets_Inverse.ipynb) |
| 100             | [AutomataGPT_2DBD_100_Rulesets.ipynb](https://github.com/lamm-mit/AutomataGPT/blob/main/Model_Training/AutomataGPT_2DBD_100_Rulesets.ipynb) | [AutomataGPT_2DBD_100_Rulesets_Inverse.ipynb](https://github.com/lamm-mit/AutomataGPT/blob/main/Model_Training/AutomataGPT_2DBD_100_Rulesets_Inverse.ipynb) |

## Model Accuracy 

Notebooks for testing model accuracies may be found with the folder entitled [Accuracy_Testing](https://github.com/lamm-mit/AutomataGPT/tree/main/Accuracy_Testing). Notebooks are classified as either **Forward** or **Inverse**, depending on whether on the problem type. Notebook names also contain the number of rule matrices (RMs), a.k.a. rulesets, that each model was trained on. Thus, each notebook corresponds to unique version of AutomataGPT.

The folder entitled [accuracy_csv](https://github.com/lamm-mit/AutomataGPT/tree/main/Accuracy_Testing/accuracy_csv) contains CSV files with recorded model performance. All CSVs corresponding to epochs 6 exist for testing purposes and do not correspond to the reported results in our manuscript. For the 100-rule case, 50 epochs

- Files ending in **`..._running_hundred_rulesets`** correspond to accuracy testing on the **Forward** problem, in which a 100-RM testing set was used to check the accuracy of the models.
- Files ending in **`..._inverse_running_hundred_rulesets_gs2`** correspond to accuracy testing on the **Inverse** problem using the $A_{\text{RMI}}$ metric, as detailed in our manuscript.
- Files ending in **`..._inverse_running_hundred_rulesets_degenerate`** correspond to accuracy testing on the **Inverse** problem using the $A_{\text{IRMA}}$ accuracy metric, as detailed in our manuscript.
- Files ending in **`..._inverse_val`** ,**`..._inverse_val_deg`**, or **`..._inverse_val_degenerate`** correspond to accuracy testing on the **Inverse** problem for a small portion of the corresponding model's training set. These CSVs were generated as debugging steps, to see if the models could infer rulesets for samples they were trained on. **`..._inverse_val_deg`** and **`..._inverse_val_degenerate`** correspond to using the $A_{\text{IRMA}}$ metric, and **`..._inverse_val`** corresponds to using the $A_{\text{RMI}}$ metric.
- Files named **`accuracy_epoch_50.csv`**, **`accuracy_epoch_50_10_ruleset.csv`**, and **`accuracy_epoch_20_100_ruleset_forward.csv`** correspond to accuracy testing on the **Forward** problem for a small portion of the corresponding model's training set. The files correspond to models trained on 2, 10, and 100 RMs respectively. Like the previously mentioned file types, these files were generated for debugging purposes, to see if the models could infer rulesets for samples they were trained on.
- All other files within the afformetnioned folder were created for troublshooting purposes during the development of AutomataGPT and may be ignored.

## Figure Generation

The figures in our manuscript involving model accuracy data([Automata_GPT_Forward_Models_Accuracy_v_NRM.png](./Figures/Automata_GPT_Forward_Models_Accuracy_v_NRM.png), [Automata_GPT_Inverse_Models_Accuracy_v_Matrix_Diff.png](./Figures/Automata_GPT_Inverse_Models_Accuracy_v_Matrix_Diff.png), [Automata_GPT_Inverse_Models_Accuracy_v_NRM_COLOR.png](./Figures/Automata_GPT_Inverse_Models_Accuracy_v_NRM_COLOR.png)) were generated using the notebook [Extrapolation_Fig_Gen.ipynb](./Extrapolation_Fig_Gen.ipynb).This notebook contains two sections for the **Forward** and **Inverse** problems respectively. The two sections are separated by large markdown text cells denoting the problem types. Cells within each section are intended to be run in top-down order to ensure error-free execution. The other figures within the [Figures](./Figures/) directory were created outside of python—details available upon reasonable request from the authors.


# Licensing and Commerical Use

The datasets, documentation, and codes in this repository are licensed under the [Creative Commons Attribution-NonCommercial 4.0 International License](./LICENSE.txt).

[This license](https://creativecommons.org/licenses/by-nc/4.0/) allows others to share, use, and adapt the materials for non-commercial purposes only, with proper attribution.

The authors retain full rights to use, license, and commercialize all code, data, and methods included in this repository.  
Commercial use by third parties is prohibited without explicit written permission from the authors.

To inquire about commercial licensing, please contact Prof. Markus J. Buehler: mbuehler@mit.edu.

# Citation Guidelines
TO BE ADDED UPON MANUSCRIPT PUBLICATION
