# Supplementary material for: AutomataGPT: Transformer‐Based Forecasting and Ruleset Inference for Two‐Dimensional Cellular Automata
Source: Adv Sci (Weinh). 2026 Apr 9;13(33):e11352. doi: 10.1002/advs.202511352 (PMC13271642; doi:10.1002/advs.202511352)
Supplement: Supplementary file 2 — Supporting File 2: advs75040‐sup‐0002‐Data.zip. [file ADVS-13-e11352-s001.zip › AutomataGPT-main/ca_tokenizer/tokenizer.json]

{
  "version": "1.0",
  "truncation": null,
  "padding": null,
  "added_tokens": [
    {
      "id": 0,
      "content": "[UNK]",
      "single_word": false,
      "lstrip": false,
      "rstrip": false,
      "normalized": false,
      "special": true
    },
    {
      "id": 1,
      "content": "[PAD]",
      "single_word": false,
      "lstrip": false,
      "rstrip": false,
      "normalized": false,
      "special": true
    },
    {
      "id": 2,
      "content": "[BOS]",
      "single_word": false,
      "lstrip": false,
      "rstrip": false,
      "normalized": false,
      "special": true
    },
    {
      "id": 3,
      "content": "[EOS]",
      "single_word": false,
      "lstrip": false,
      "rstrip": false,
      "normalized": false,
      "special": true
    }
  ],
  "normalizer": null,
  "pre_tokenizer": {
    "type": "Sequence",
    "pretokenizers": [
      {
        "type": "Whitespace"
      },
      {
        "type": "Split",
        "pattern": {
          "String": "([,.<>])"
        },
        "behavior": "Isolated",
        "invert": false
      }
    ]
  },
  "post_processor": {
    "type": "TemplateProcessing",
    "single": [
      {
        "Sequence": {
          "id": "A",
          "type_id": 0
        }
      }
    ],
    "pair": [
      {
        "Sequence": {
          "id": "A",
          "type_id": 0
        }
      },
      {
        "Sequence": {
          "id": "B",
          "type_id": 1
        }
      }
    ],
    "special_tokens": {
      "[BOS]": {
        "id": "[BOS]",
        "ids": [
          2
        ],
        "tokens": [
          "[BOS]"
        ]
      },
      "[EOS]": {
        "id": "[EOS]",
        "ids": [
          3
        ],
        "tokens": [
          "[EOS]"
        ]
      }
    }
  },
  "decoder": null,
  "model": {
    "type": "WordLevel",
    "vocab": {
      "[UNK]": 0,
      "[PAD]": 1,
      "[BOS]": 2,
      "[EOS]": 3,
      "[": 4,
      "]": 5,
      "0": 6,
      "1": 7,
      "BGS2": 8,
      "BIC": 9,
      "BOS": 10,
      "EGS2": 11,
      "EIC": 12,
      "EOS": 13,
      "PAD": 14,
      "R": 15,
      "UNK": 16
    },
    "unk_token": "[UNK]"
  }
}
